# Supplementary material for: Novel Cross-domain Symbiosis between Candidatus Patescibacteria and Hydrogenotrophic Methanogenic Archaea Methanospirillum Discovered in a Methanogenic Ecosystem
Source: Microbes Environ. 2022 Nov 12;37(4):ME22063. doi: 10.1264/jsme2.ME22063 (PMC9763046; doi:10.1264/jsme2.ME22063)
Supplement: Supplementary file 2 — Supplementary Material 2 [file 37_22063_s2.xlsx]

## Sheet: Table S1
Table S1. Relative abundance of predominant Candidatus Patescibacteria and Archaea in the culture systems based on 16S rRNA gene sequence analysis.
	Relative abundance based on 16S rRNA gene sequences (%)
Culture systems	A-d1	A-d1	A-d2	A-d2	A-d3	A-d3	B-d1	B-d1	B-d2	B-d2	B-d3	C-d1	C-d1	C-d2	C-d2	C-d3	C-d3	A-d2-d1	A-d2-d1	B-d2-d1	B-d2-d1	C-d2-d1	C-d2-d1
Cultivation days	12	33	12	33	12	33	12	33	12	33	33	12	33	12	33	12	33	23	32	23	32	23	32
Methanothrix OTU0004	13.2807	11.4534	1.1052	23.6437	0.0265819	0.453611	10.8139	20.3455	1.41131	25.1048	2.01423	8.67517	14.5645	0.624152	33.8444	0.00797944	0.805839	0.788168	13.5502	8.82878	14.2992	13.6267	12.4774
Ca. Yanofskybacteria OTU0011	1.7538	2.21897	0.244094	12.0601	0	0.0313918	2.13067	2.35482	0.354675	12.7068	0.232123	2.46916	2.9514	0.0588206	5.99561	0	0.123975	1.76245	5.10255	3.11883	3.87608	13.0794	10.5255
Methanospirillum OTU0025	0.454937	0.782577	1.53721	1.47921	3.25819	3.05442	0.551449	0.62863	2.298	2.13932	3.27111	0.505184	1.0063	2.02931	2.16048	2.04433	6.35057	2.5196	2.56728	0.943232	1.51692	2.05829	3.17752
32-520 OTU0014	0.648756	1.63398	3.9704	3.739	0.14177	0.0674923	0.976559	1.2892	2.85772	2.20262	0	1.54772	2.24386	4.67297	7.2192	0.154801	1.65975	0.318651	0.544068	0.214874	0.311835	0.93406	1.52948
32-520 OTU0072	0.0524927	5.57239	0	0.357944	0	0	0.126338	3.11121	0	0.126587	0	0.244078	3.12766	0	3.02899	0	0	5.86684	5.23474	0.32547	0.805817	0.487729	1.88369
Methanolinea OTU0028	1.53979	2.98378	0.0658666	0.592979	0	0.00627835	1.97531	3.41028	0.0295563	0.305075	0.0149757	2.29509	3.33517	0.210774	1.86538	0	0.0215059	0.170605	1.05752	1.17707	2.78612	0.737415	2.65584
Other Patescibacteria	0.592226	3.00931	0.150137	2.38054	0.36835	0.123997	0.942414	1.22242	0.0886689	2.89251	0.0320907	1.81072	2.12761	0.166658	0.914097	0.0494726	0.151806	1.51712	0.910027	0.415528	2.6608	0.163008	0.248985
Other Archaea	1.22483	2.06578	1.16913	1.36062	0.164555	0.0345309	1.77215	1.47358	0.0812798	1.3722	2.08483	1.45879	2.17636	1.56855	0.845719	0.311198	1.89632	1.02927	1.10762	0.551404	1.36537	0.874549	1.23603
Total Patescibacteria	3.04727	12.4346	4.36463	18.5376	0.51012	0.222881	4.17599	7.97764	3.30107	17.9285	0.264214	6.07167	10.4505	4.89845	17.1579	0.204274	1.93553	9.46506	11.7914	4.0747	7.65453	14.6642	14.1877

## Sheet: Table S3
Table S3. Summary of the specificity and coverage (0 to 2 mismatch lineages) of newly designed 32-520-1066 probe based on SILVA138.1 database.
primaryAccession	seqent_id	Taxonomy	organismName	length	startPosition	stopPosition	mismatch	mismatchWeight	alignmentPosition	ecoliPosition	matchDirection	sequenceMatch for 32-520-1066 probe 5'-GAGCAACTCAAGCCACCTGCTG-3'
AB669257	114643	Bacteria;Patescibacteria;Parcubacteria;32-520;	uncultured bacterium	1430	1	1430	0	0	34128	1065	rev	GGUUGUCGU-======================-CCUUAAAUG
CR933033	499552	Bacteria;Patescibacteria;Parcubacteria;32-520;	uncultured bacterium	1240	1	1240	0	0	34128	1065	rev	GGUUGUCGU-======================-CCUUAAAUG
CR933038	499556	Bacteria;Patescibacteria;Parcubacteria;32-520;	uncultured bacterium	1247	1	1247	0	0	34128	1065	rev	GGUUGUCGU-======================-CCUUAAAUG
CR933068	499585	Bacteria;Patescibacteria;Parcubacteria;32-520;	uncultured bacterium	1301	6	1306	0	0	34128	1065	rev	GGUUGUCGU-======================-CCUUAAAUG
CT574220	502058	Bacteria;Patescibacteria;Parcubacteria;32-520;	uncultured bacterium	1244	1	1244	0	0	34128	1065	rev	GGUUGUCGU-======================-CCUUAAAUG
CT574221	502059	Bacteria;Patescibacteria;Parcubacteria;32-520;	uncultured bacterium	1243	1	1243	0	0	34128	1065	rev	GGUUGUCGU-======================-CCUUAAAUG
CU922363	510460	Bacteria;Proteobacteria;Alphaproteobacteria;Rhizobiales;Hyphomicrobiaceae;Hyphomicrobium;	uncultured bacterium	1299	1	1299	0	0	34128	1065	rev	GGUUGUCGU-======================-CCUUAAAUG
EU385760	876200	Bacteria;Patescibacteria;Parcubacteria;	uncultured bacterium	1492	1	1492	0	0	34128	1065	rev	GGUUGUCGU-======================-CCUUAAAUG
EU385773	876213	Bacteria;Patescibacteria;Parcubacteria;	uncultured bacterium	1407	1	1407	0	0	34128	1065	rev	GGUUGUCGU-======================-CCUUAAAUG
EU721772	972769	Bacteria;Patescibacteria;Parcubacteria;32-520;	uncultured Microgenomates group bacterium	1392	1	1392	0	0	34128	1065	rev	GGUUGUCGU-======================-CCUUAAAUG
FPLM01003789	1336030	Bacteria;Patescibacteria;Parcubacteria;32-520;	metagenome	1457	12	1468	0	0	34128	1065	rev	CAUGGUCGU-======================-CCUUAAAUG
GU179817	1679316	Bacteria;Chloroflexi;Anaerolineae;Anaerolineales;Anaerolineaceae;Pelolinea;	uncultured Chloroflexi bacterium	1303	1	1303	0	0	34128	1065	rev	GGUUGUCGU-======================-CCUUAAAUG
GU179834	1679332	Bacteria;Firmicutes;Thermacetogenia;Thermacetogeniales;Thermacetogeniaceae;Thermacetogenium;	uncultured Firmicutes bacterium	1378	1	1378	0	0	34128	1065	rev	GGUUGUCGU-======================-CCUUAAAUG
GU179975	1679450	Bacteria;Patescibacteria;Parcubacteria;32-520;	uncultured Microgenomates group bacterium	1392	1	1392	0	0	34128	1065	rev	GGUUGUCGU-======================-CCUUAAAUG
GU179980	1679452	Bacteria;Patescibacteria;Parcubacteria;32-520;	uncultured Microgenomates group bacterium	1321	1	1321	0	0	34128	1065	rev	GGUUGUCGU-======================-CCUUAAAUG
GU179983	1679454	Bacteria;Patescibacteria;Parcubacteria;32-520;	uncultured Microgenomates group bacterium	1272	1	1272	0	0	34128	1065	rev	GGUUGUCGU-======================-CCUUAAAUG
GU179987	1679457	Bacteria;Patescibacteria;Parcubacteria;32-520;	uncultured Microgenomates group bacterium	1271	1	1271	0	0	34128	1065	rev	GGUUGUCGU-======================-CCUUAAAUG
GU179989	1679458	Bacteria;Patescibacteria;Parcubacteria;32-520;	uncultured Microgenomates group bacterium	1275	1	1275	0	0	34128	1065	rev	GGUUGUCGU-======================-CCUUAAAUG
GU179993	1679461	Bacteria;Patescibacteria;Parcubacteria;32-520;	uncultured Microgenomates group bacterium	1272	1	1272	0	0	34128	1065	rev	GGUUGUCGU-======================-CCUUAAAUG
GU179994	1679462	Bacteria;Patescibacteria;Parcubacteria;32-520;	uncultured Microgenomates group bacterium	1289	1	1289	0	0	34128	1065	rev	GGUUGUCGU-======================-CCUUAAAUG
GU179997	1679464	Bacteria;Patescibacteria;Parcubacteria;32-520;	uncultured Microgenomates group bacterium	1278	1	1278	0	0	34128	1065	rev	GGUUGUCGU-======================-CCUUAAAUG
GU179998	1679465	Bacteria;Patescibacteria;Parcubacteria;32-520;	uncultured Microgenomates group bacterium	1292	1	1292	0	0	34128	1065	rev	GGUUGUCGU-======================-CCUUAAAUG
GU180003	1679467	Bacteria;Patescibacteria;Parcubacteria;32-520;	uncultured Microgenomates group bacterium	1331	1	1331	0	0	34128	1065	rev	GGUUGUCGU-======================-CCUUAAAUG
HM992553	2466402	Bacteria;Patescibacteria;Parcubacteria;32-520;	uncultured Microgenomates group bacterium	1309	1	1309	0	0	34128	1065	rev	GGUUGUCGU-======================-CCUUAAAUG
JQ088374	3602291	Bacteria;Patescibacteria;Parcubacteria;32-520;	uncultured bacterium	1431	1	1431	0	0	34128	1065	rev	GGUUGUCGU-======================-CCUUAAAUG
LGGG01000120	5969563	Bacteria;Patescibacteria;Parcubacteria;32-520;	Parcubacteria bacterium 34_609	1438	867	2304	0	0	34128	1065	rev	GGUUGUCGU-======================-CCUUAAAUG
LGHC01000081	5969570	Bacteria;Patescibacteria;Parcubacteria;32-520;	Parcubacteria bacterium 32_520	1468	2655	4122	0	0	34128	1065	rev	GGUUGUCGU-======================-CCUUAAAUG
EU924255	1028358	Bacteria;Patescibacteria;Parcubacteria;	uncultured bacterium	1404	1	1404	1	0.6	34128	1065	rev	GGUUGUCGU-===========g==========-CCUUCAAUG
FJ813542	1207004	Bacteria;Patescibacteria;Parcubacteria;CG1-02-42-13;	uncultured bacterium	1464	1	1464	2	2.6	34128	1065	rev	GGUUGUCGU-=========U======A=====-CCUUCAAUG
JQ088375	3602292	Bacteria;Patescibacteria;Parcubacteria;	uncultured bacterium	1469	1	1469	2	1.7	34128	1065	rev	GGUUGUCGU-===========g====C=====-CCUUAAAUG
KX213956	5619605	Bacteria;Patescibacteria;Parcubacteria;	uncultured bacterium	1367	1	1367	2	1.7	34128	1065	rev	GGUUGUCGU-===========g====C=====-CCUUAAAUG
LAZR01000136	5865872	Bacteria;Patescibacteria;Parcubacteria;Candidatus Yanofskybacteria;	marine sediment metagenome	1469	31686	33154	2	2.1	34128	1065	rev	GGUUGUCGU-=========C======g=====-CCUUAGAUG

## Sheet: Table S4
Table S4. Summary of the annotation of metagenomic bin PMX.50 using DRAM, BlastKOALA, and SignalP annotation software.
	DRAM annotation																							BlastKOALA annotation						SignalP-6.0-SLOW
	fasta	rank	kegg_id	kegg_hit	uniref_id	uniref_hit	uniref_taxonomy	uniref_RBH	uniref_identity	uniref_bitScore	uniref_eVal	peptidase_id	peptidase_family	peptidase_hit	peptidase_RBH	peptidase_identity	peptidase_bitScore	peptidase_eVal	pfam_hits	cazy_hits	vogdb_description	vogdb_categories	heme_regulatory_motif_count	Query	KO	Definition	Score	Second best	N	# ID	Prediction	OTHER	SP(Sec/SPI)	LIPO(Sec/SPII)	TAT(Tat/SPI)	TATLIPO(Sec/SPII)	PILIN(Sec/SPIII)	CS Position
PMX.50_00001	PMX.50	C			A0A554MBJ8_9BACT	UniRef90_A0A554MBJ8 Uncharacterized protein n=1 Tax=Parcubacteria group bacterium Athens0714_24 TaxID=2017162 RepID=A0A554MBJ8_9BACT	Parcubacteria group bacterium Athens0714_24	FALSE	0.774	245	7.628e-67								Alpha-L-rhamnosidase N-terminal domain [PF08531.12]				0	PMX.50_00001			1	K05989	1	PMX.50_00001_hypothetical_protein	SP	0.000201	0.999184	0.000163	0.000173	0.000132	0.000137	CS pos: 15-16. Pr: 0.9650
PMX.50_00002	PMX.50	C	K06336	spore coat-associated protein N	A0A420ZBP9_9BACT	UniRef90_A0A420ZBP9 Uncharacterized protein n=1 Tax=candidate division Kazan bacterium TaxID=2202143 RepID=A0A420ZBP9_9BACT	candidate division Kazan bacterium	FALSE	0.482	236	2.513e-63								Camelysin metallo-endopeptidase [PF12389.10]				0	PMX.50_00002			9	K06336	1	PMX.50_00002_hypothetical_protein	SP	0.435704	0.563353	0.00033	0.000231	0.00024	0.000195	CS pos: 27-28. Pr: 0.3129
PMX.50_00003	PMX.50	B			A0A1F5EKV1_9BACT	UniRef90_A0A1F5EKV1 Uncharacterized protein n=2 Tax=Candidatus Campbellbacteria TaxID=1752727 RepID=A0A1F5EKV1_9BACT	Candidatus Campbellbacteria	TRUE	0.597	492	7.092e-152												0	PMX.50_00003			4	K06336	1	PMX.50_00003_hypothetical_protein	SP	0.169669	0.829041	0.000424	0.000345	0.00029	0.000257	CS pos: 27-28. Pr: 0.5470
PMX.50_00004	PMX.50	C	K13280	signal peptidase I [EC:3.4.21.89]	A0A2H0YN10_9BACT	UniRef90_A0A2H0YN10 Signal peptidase I n=1 Tax=Candidatus Nealsonbacteria bacterium CG08_land_8_20_14_0_20_36_22 TaxID=1974704 RepID=A0A2H0YN10_9BACT	Candidatus Nealsonbacteria bacterium CG08_land_8_20_14_0_20_36_22	FALSE	0.665	212	1.068e-59	MER1337919	S26B	MER1337919 - subfamily S26B unassigned peptidases () [S26.UPB]#S26B#{peptidase unit: 39-137}~source OGY57692~	FALSE	0.564	103	3.734e-24	Peptidase S24-like [PF00717.25]				0	PMX.50_00004	K13280	SEC11, sipW; signal peptidase I [EC:3.4.21.89]	38			PMX.50_00004_Signal_peptidase_I_W	NO_SP	0.999993	1e-06	0	0	0	0
PMX.50_00005	PMX.50	C			A0A1G2EAX9_9BACT	UniRef90_A0A1G2EAX9 Uncharacterized protein n=1 Tax=Candidatus Nealsonbacteria bacterium RIFCSPLOWO2_01_FULL_41_9 TaxID=1801671 RepID=A0A1G2EAX9_9BACT	Candidatus Nealsonbacteria bacterium RIFCSPLOWO2_01_FULL_41_9	FALSE	0.482	284	4.025e-79												0	PMX.50_00005			2	K06336	1	PMX.50_00005_hypothetical_protein	NO_SP	1.00003	0	0	0	0	0
PMX.50_00006	PMX.50	C			A0A2H0YQ56_9BACT	UniRef90_A0A2H0YQ56 Pur_ac_phosph_N domain-containing protein n=1 Tax=Candidatus Nealsonbacteria bacterium CG08_land_8_20_14_0_20_36_22 TaxID=1974704 RepID=A0A2H0YQ56_9BACT	Candidatus Nealsonbacteria bacterium CG08_land_8_20_14_0_20_36_22	FALSE	0.359	203	1.992e-52												0	PMX.50_00006			4	K08307	1	PMX.50_00006_Cell_division_protein_DivIB	SP	0.000252	0.998997	0.00022	0.000209	0.000166	0.000167	CS pos: 24-25. Pr: 0.9685
PMX.50_00007	PMX.50	C			A0A2H0YPF8_9BACT	UniRef90_A0A2H0YPF8 Uncharacterized protein n=2 Tax=Candidatus Nealsonbacteria TaxID=1817911 RepID=A0A2H0YPF8_9BACT	Candidatus Nealsonbacteria	FALSE	0.573	309	1.769e-91												0	PMX.50_00007			10	K11693	2	PMX.50_00007_hypothetical_protein	NO_SP	1.00002	0	0	0	0	0
PMX.50_00008	PMX.50	C	K00573	protein-L-isoaspartate(D-aspartate) O-methyltransferase [EC:2.1.1.77]	A0A1G2R334_9BACT	UniRef90_A0A1G2R334 L-isoaspartyl protein carboxyl methyltransferase n=1 Tax=Candidatus Wildermuthbacteria bacterium RIFCSPHIGHO2_02_FULL_45_25 TaxID=1802450 RepID=A0A1G2R334_9BACT	Candidatus Wildermuthbacteria bacterium RIFCSPHIGHO2_02_FULL_45_25	FALSE	0.656	229	1.505e-65								Protein-L-isoaspartate(D-aspartate) O-methyltransferase (PCMT) [PF01135.21]; Methyltransferase domain [PF13847.8]; ubiE/COQ5 methyltransferase family [PF01209.20]; 16S rRNA methyltransferase RsmB/F [PF01189.19]; O-methyltransferase [PF01596.19]; Methyltransferase small domain [PF05175.16]; tRNA methyltransferase complex GCD14 subunit [PF08704.12]; Ribosomal RNA adenine dimethylase [PF00398.22]; M…				0	PMX.50_00008	K00573	E2.1.1.77, pcm; protein-L-isoaspartate(D-aspartate) O-methyltransferase [EC:2.1.1.77]	76			PMX.50_00008_Protein-L-isoaspartate_O-methyltransferase	NO_SP	1.00001	0	0	0	0	0
PMX.50_00009	PMX.50	C			A0A7C2LAY1_9CREN	UniRef90_A0A7C2LAY1 Uncharacterized protein n=1 Tax=Thermofilum sp. TaxID=1961369 RepID=A0A7C2LAY1_9CREN	Thermofilum sp.	FALSE	0.519	80	1.373e-14												0	PMX.50_00009			1	K18814	1	PMX.50_00009_hypothetical_protein	NO_SP	0.999983	0	0	0	0	0
PMX.50_00010	PMX.50	C			A0A7C0ZP75_9BACT	UniRef90_A0A7C0ZP75 NodB homology domain-containing protein n=1 Tax=bacterium TaxID=1869227 RepID=A0A7C0ZP75_9BACT	bacterium	FALSE	0.42	185	1.555e-48								Polysaccharide deacetylase [PF01522.23]	CE4 acetyl xylan esterase (EC 3.1.1.72); chitin deacetylase (EC 3.5.1.41); chitooligosaccharide deacetylase (EC 3.5.1.-); peptidoglycan GlcNAc deacetylase (EC 3.5.1.-); peptidoglycan N-acetylmuramic acid deacetylase (EC 3.5.1.-). [CE4]			0	PMX.50_00010			19			PMX.50_00010_hypothetical_protein	NO_SP	0.791591	0.208103	0.000126	8.8e-05	7.8e-05	8e-05
PMX.50_00011	PMX.50	C	K11936	poly-beta-1,6-N-acetyl-D-glucosamine synthase [EC:2.4.1.-]	A0A356UHH4_9FIRM	UniRef90_A0A356UHH4 Glyco_trans_2-like domain-containing protein n=1 Tax=Desulfotomaculum sp. TaxID=41211 RepID=A0A356UHH4_9FIRM	Desulfotomaculum sp.	FALSE	0.45	294	2.178e-84								Glycosyltransferase like family 2 [PF13641.8]; Glycosyl transferase family group 2 [PF13632.8]; Glycosyl transferase family 2 [PF00535.28]; Chitin synthase [PF03142.17]; Cellulose synthase [PF03552.16]; Glycosyl transferase family 21 [PF13506.8]	GT2 cellulose synthase (EC 2.4.1.12); chitin synthase (EC 2.4.1.16); dolichyl-phosphate beta-D-mannosyltransferase (EC 2.4.1.83); dolichyl-phosphate beta-glucosyltransferase (EC 2.4.1.117); N-acetylglucosaminyltransferase (EC 2.4.1.-); N-acetylgalactosaminyltransferase (EC 2.4.1.-); hyaluronan synthase (EC 2.4.1.212); chitin oligosaccharide synthase (EC 2.4.1.-); beta-1,3-glucan synthase (EC 2.4.…			0	PMX.50_00011	K11936	pgaC, icaA; poly-beta-1,6-N-acetyl-D-glucosamine synthase [EC:2.4.1.-]	22			PMX.50_00011_Undecaprenyl-phosphate_4-deoxy-4-formamido-L-arabinose_transferase	NO_SP	1.00001	0	0	0	0	0
PMX.50_00012	PMX.50	C	K01834	2,3-bisphosphoglycerate-dependent phosphoglycerate mutase [EC:5.4.2.11]	A0A1V5WUM0_9BACT	UniRef90_A0A1V5WUM0 2,3-bisphosphoglycerate-dependent phosphoglycerate mutase n=1 Tax=Parcubacteria group bacterium ADurb.Bin216 TaxID=1852939 RepID=A0A1V5WUM0_9BACT	Parcubacteria group bacterium ADurb.Bin216	FALSE	0.647	293	1.292e-86								Histidine phosphatase superfamily (branch 1) [PF00300.24]				0	PMX.50_00012	K01834	PGAM, gpmA; 2,3-bisphosphoglycerate-dependent phosphoglycerate mutase [EC:5.4.2.11]	174			PMX.50_00012_2,3-bisphosphoglycerate-dependent_phosphoglycerate_mutase	NO_SP	1	0	0	0	0	0
PMX.50_00013	PMX.50	E																					0	PMX.50_00013						PMX.50_00013_hypothetical_protein	LIPO	0	0	1.00001	0	0	0	CS pos: 8-9. Pr: 0.9848
PMX.50_00014	PMX.50	B	K01784	UDP-glucose 4-epimerase [EC:5.1.3.2]	A0A2H0WRT4_9BACT	UniRef90_A0A2H0WRT4 UDP-glucose 4-epimerase n=1 Tax=Candidatus Shapirobacteria bacterium CG09_land_8_20_14_0_10_38_17 TaxID=1974884 RepID=A0A2H0WRT4_9BACT	Candidatus Shapirobacteria bacterium CG09_land_8_20_14_0_10_38_17	TRUE	0.545	351	1.463e-104								GDP-mannose 4,6 dehydratase [PF16363.7]; NAD dependent epimerase/dehydratase family [PF01370.23]; 3-beta hydroxysteroid dehydrogenase/isomerase family [PF01073.21]; RmlD substrate binding domain [PF04321.19]; Polysaccharide biosynthesis protein [PF02719.17]; Male sterility protein [PF07993.14]; short chain dehydrogenase [PF00106.27]; KR domain [PF08659.12]		sp|Q9EQC1|3BHS7_MOUSE 3 beta-hydroxysteroid dehydrogenase type 7; Xh	Xh	0	PMX.50_00014	K01784	galE, GALE; UDP-glucose 4-epimerase [EC:5.1.3.2]	117			PMX.50_00014_UDP-glucose_4-epimerase	NO_SP	1.00003	0	0	0	0	0
PMX.50_00015	PMX.50	E																					0	PMX.50_00015			2			PMX.50_00015_hypothetical_protein	NO_SP	1.00002	0	0	0	0	0
PMX.50_00016	PMX.50	C	K03705,K03705	heat-inducible transcriptional repressor; heat-inducible transcriptional repressor	A0A1V5WZC4_9BACT	UniRef90_A0A1V5WZC4 Heat-inducible transcription repressor HrcA n=1 Tax=Parcubacteria group bacterium ADurb.Bin216 TaxID=1852939 RepID=A0A1V5WZC4_9BACT	Parcubacteria group bacterium ADurb.Bin216	FALSE	0.52	235	1.86e-66								Winged helix-turn-helix transcription repressor, HrcA DNA-binding [PF03444.17]; HrcA protein C terminal domain [PF01628.23]				0	PMX.50_00016	K03705	hrcA; heat-inducible transcriptional repressor	31			PMX.50_00016_Heat-inducible_transcription_repressor_HrcA	NO_SP	1.00001	0	0	0	0	0
PMX.50_00017	PMX.50	C	K03687	molecular chaperone GrpE	A0A1G2DZA1_9BACT	UniRef90_A0A1G2DZA1 Protein GrpE n=1 Tax=Candidatus Nealsonbacteria bacterium RBG_13_42_11 TaxID=1801663 RepID=A0A1G2DZA1_9BACT	Candidatus Nealsonbacteria bacterium RBG_13_42_11	FALSE	0.511	147	1.411e-37								GrpE [PF01025.21]				0	PMX.50_00017	K03687	GRPE; molecular chaperone GrpE	32			PMX.50_00017_Protein_GrpE	NO_SP	1.00002	0	0	0	0	0
PMX.50_00018	PMX.50	C	K13993	HSP20 family protein	A0A0S7X386_9BACT	UniRef90_A0A0S7X386 SHSP domain-containing protein n=1 Tax=Parcubacteria bacterium DG_74_2 TaxID=1703766 RepID=A0A0S7X386_9BACT	Parcubacteria bacterium DG_74_2	FALSE	0.519	142	6.054e-36								Hsp20/alpha crystallin family [PF00011.23]; HSP20-like domain found in ArsA [PF17886.3]				0	PMX.50_00018	K13993	HSP20; HSP20 family protein	36			PMX.50_00018_18_kDa_heat_shock_protein	NO_SP	1.00003	0	0	0	0	0
PMX.50_00019	PMX.50	B	K04043	molecular chaperone DnaK	A0A2G9YYF9_9BACT	UniRef90_A0A2G9YYF9 Chaperone protein DnaK n=2 Tax=Candidatus Nealsonbacteria TaxID=1817911 RepID=A0A2G9YYF9_9BACT	Candidatus Nealsonbacteria	TRUE	0.739	942	1.485e-303								Hsp70 protein [PF00012.22]; MreB/Mbl protein [PF06723.15]				0	PMX.50_00019	K04043	dnaK, HSPA9; molecular chaperone DnaK	348			PMX.50_00019_Chaperone_protein_DnaK	NO_SP	1.00002	0	0	0	0	0
PMX.50_00020	PMX.50	B	K03686	molecular chaperone DnaJ	A0A661TKC0_9BACT	UniRef90_A0A661TKC0 Chaperone protein DnaJ n=1 Tax=Candidatus Nealsonbacteria bacterium TaxID=2093793 RepID=A0A661TKC0_9BACT	Candidatus Nealsonbacteria bacterium	TRUE	0.665	474	8.871e-147								DnaJ C terminal domain [PF01556.20]; DnaJ central domain [PF00684.21]; DnaJ domain [PF00226.33]		sp|A3PNM0|DNAJ_RHOS1 Chaperone protein DnaJ; XhXr	Xr;Xh	1	PMX.50_00020	K03686	dnaJ; molecular chaperone DnaJ	130			PMX.50_00020_Chaperone_protein_DnaJ	NO_SP	1.00005	0	0	0	0	0
PMX.50_00022	PMX.50	C			A0A1G2DZE4_9BACT	UniRef90_A0A1G2DZE4 Uncharacterized protein n=1 Tax=Candidatus Nealsonbacteria bacterium RBG_13_38_11 TaxID=1801662 RepID=A0A1G2DZE4_9BACT	Candidatus Nealsonbacteria bacterium RBG_13_38_11	FALSE	0.597	89	9.197e-19								Family of unknown function (DUF5320) [PF17253.4]				0	PMX.50_00022			10	K03427	1	PMX.50_00022_hypothetical_protein	NO_SP	1.00001	0	0	0	0	0
PMX.50_00023	PMX.50	C	K06933	uncharacterized protein	A0A523XZV8_9BACT	UniRef90_A0A523XZV8 UPF0251 protein E3J36_00335 n=1 Tax=Candidatus Nealsonbacteria bacterium TaxID=2093793 RepID=A0A523XZV8_9BACT	Candidatus Nealsonbacteria bacterium	FALSE	0.731	136	1.299e-34								Protein of unknown function DUF134 [PF02001.18]				0	PMX.50_00023	K06933	K06933; uncharacterized protein	33			PMX.50_00023_hypothetical_protein	NO_SP	1.00002	0	0	0	0	0
PMX.50_00024	PMX.50	C			A0A3A4ZCA2_9BACT	UniRef90_A0A3A4ZCA2 NodB homology domain-containing protein n=1 Tax=Candidatus Microgenomates bacterium TaxID=2093373 RepID=A0A3A4ZCA2_9BACT	Candidatus Microgenomates bacterium	FALSE	0.589	336	6.086e-100												0	PMX.50_00024			5	K22278	1	PMX.50_00024_hypothetical_protein	NO_SP	0.888679	0.111144	5.2e-05	4.7e-05	6.5e-05	4.1e-05
PMX.50_00025	PMX.50	C			A0A1F8H9E2_9BACT	UniRef90_A0A1F8H9E2 Cupin n=1 Tax=Candidatus Yanofskybacteria bacterium RIFCSPLOWO2_12_FULL_43_11b TaxID=1802710 RepID=A0A1F8H9E2_9BACT	Candidatus Yanofskybacteria bacterium RIFCSPLOWO2_12_FULL_43_11b	FALSE	0.749	198	1.342e-55								Cupin domain [PF07883.13]		REFSEQ mannose-6-phosphate isomerase; Xu	Xu	0	PMX.50_00025			73			PMX.50_00025_HTH-type_transcriptional_activator_RhaS	NO_SP	1	0	0	0	0	0
PMX.50_00027	PMX.50	C			A0A1G2GXG7_9BACT	UniRef90_A0A1G2GXG7 F420_ligase domain-containing protein n=1 Tax=Candidatus Ryanbacteria bacterium RIFCSPLOWO2_01_FULL_48_26 TaxID=1802126 RepID=A0A1G2GXG7_9BACT	Candidatus Ryanbacteria bacterium RIFCSPLOWO2_01_FULL_48_26	FALSE	0.739	328	9.76e-99								F420-0:Gamma-glutamyl ligase [PF01996.18]				0	PMX.50_00027			83			PMX.50_00027_hypothetical_protein	NO_SP	1.00001	0	0	0	0	0
PMX.50_00028	PMX.50	B	K15865	threonylcarbamoyladenosine tRNA methylthiotransferase CDKAL1 [EC:2.8.4.5]	A0A101G3T2_9BACT	UniRef90_A0A101G3T2 tRNA-t(6)A37 methylthiotransferase n=1 Tax=Parcubacteria bacterium 33_209 TaxID=1635290 RepID=A0A101G3T2_9BACT	Parcubacteria bacterium 33_209	TRUE	0.552	425	8.207e-129								Uncharacterized protein family UPF0004 [PF00919.22]				0	PMX.50_00028	K15865	CDKAL1; threonylcarbamoyladenosine tRNA methylthiotransferase CDKAL1 [EC:2.8.4.5]	130			PMX.50_00028_tRNA-2-methylthio-N_6_-dimethylallyladenosine_synthase	NO_SP	1.00001	0	0	0	0	0
PMX.50_00029	PMX.50	B	K03797	carboxyl-terminal processing protease [EC:3.4.21.102]	A0A2H0N0N9_9BACT	UniRef90_A0A2H0N0N9 PDZ domain-containing protein (Fragment) n=2 Tax=Candidatus Nealsonbacteria TaxID=1817911 RepID=A0A2H0N0N9_9BACT	Candidatus Nealsonbacteria	TRUE	0.544	406	1.679e-122	MER0144680	S41A	MER0144680 - C-terminal processing peptidase-3 (Magnetospirillum gryphiswaldense) [S41.004]#S41A#{peptidase unit: 33-357}~source YP_008938739~	FALSE	0.41	233	3.128e-65	Peptidase family S41 [PF03572.20]; PDZ domain [PF17820.3]; PDZ domain [PF13180.8]; PDZ domain [PF00595.26]				0	PMX.50_00029	K03797	E3.4.21.102, prc, ctpA; carboxyl-terminal processing protease [EC:3.4.21.102]	106			PMX.50_00029_Carboxy-terminal_processing_protease_CtpA	NO_SP	0.835979	0.163546	0.000122	0.000161	0.000125	0.0001
PMX.50_00030	PMX.50	C	K02939	large subunit ribosomal protein L9	A0A0S7X2M2_9BACT	UniRef90_A0A0S7X2M2 50S ribosomal protein L9 n=1 Tax=Parcubacteria bacterium DG_74_2 TaxID=1703766 RepID=A0A0S7X2M2_9BACT	Parcubacteria bacterium DG_74_2	FALSE	0.589	171	8.467e-46								Ribosomal protein L9, N-terminal domain [PF01281.21]; Ribosomal protein L9, C-terminal domain [PF03948.16]				0	PMX.50_00030	K02939	RP-L9, MRPL9, rplI; large subunit ribosomal protein L9	59			PMX.50_00030_50S_ribosomal_protein_L9	NO_SP	0.999998	0	0	0	0	0
PMX.50_00031	PMX.50	B	K01937	CTP synthase [EC:6.3.4.2]	A0A1V5WZE1_9BACT	UniRef90_A0A1V5WZE1 CTP synthase (glutamine hydrolyzing) n=1 Tax=Parcubacteria group bacterium ADurb.Bin216 TaxID=1852939 RepID=A0A1V5WZE1_9BACT	Parcubacteria group bacterium ADurb.Bin216	TRUE	0.769	845	8.389e-272	MER0065772	C26	MER0065772 - CTP synthetase (Aeropyrum pernix) [C26.964]#C26#{peptidase unit: 1-538}~source NP_148051~	TRUE	0.497	491	1.23e-151	CTP synthase N-terminus [PF06418.16]; Glutamine amidotransferase class-I [PF00117.30]; Peptidase C26 [PF07722.15]				0	PMX.50_00031	K01937	pyrG, CTPS; CTP synthase [EC:6.3.4.2]	283			PMX.50_00031_CTP_synthase	NO_SP	1.00001	0	0	0	0	0
PMX.50_00032	PMX.50	C			A0A349HUD6_9FIRM	UniRef90_A0A349HUD6 LamGL domain-containing protein (Fragment) n=1 Tax=Clostridiales bacterium TaxID=1898207 RepID=A0A349HUD6_9FIRM	Clostridiales bacterium	FALSE	0.307	119	9.907e-26								Concanavalin A-like lectin/glucanases superfamily [PF13385.8]				0	PMX.50_00032			4	K02456	1	PMX.50_00032_hypothetical_protein	PILIN	0	0	0	0	0	0.999997	CS pos: 4-5. Pr: 0.7886
PMX.50_00033	PMX.50	C			A0A2G9YDU6_9BACT	UniRef90_A0A2G9YDU6 LamGL domain-containing protein n=1 Tax=Candidatus Portnoybacteria bacterium CG23_combo_of_CG06-09_8_20_14_all_37_13 TaxID=1974819 RepID=A0A2G9YDU6_9BACT	Candidatus Portnoybacteria bacterium CG23_combo_of_CG06-09_8_20_14_all_37_13	FALSE	0.291	119	1.346e-25	MER0229973	M43B	MER0229973 - subfamily M43B non-peptidase homologues (Owenweeksia hongkongensis) [M43.UNB]#M43B#{peptidase unit: 29-294}~source YP_004990150~	FALSE	0.272	66	3.405e-10					0	PMX.50_00033			4	K20276	1	PMX.50_00033_hypothetical_protein	PILIN	0	0	0	0	0	0.99999	CS pos: 4-5. Pr: 0.7631
PMX.50_00034	PMX.50	C	K02899	large subunit ribosomal protein L27	A0A117LIW1_9BACT	UniRef90_A0A117LIW1 50S ribosomal protein L27 n=1 Tax=Parcubacteria bacterium 33_209 TaxID=1635290 RepID=A0A117LIW1_9BACT	Parcubacteria bacterium 33_209	FALSE	0.752	138	1.35e-35								Ribosomal L27 protein [PF01016.21]				0	PMX.50_00034	K02899	RP-L27, MRPL27, rpmA; large subunit ribosomal protein L27	46			PMX.50_00034_50S_ribosomal_protein_L27	NO_SP	1.00001	0	0	0	0	0
PMX.50_00035	PMX.50	E																					0	PMX.50_00035			4	K02025	1	PMX.50_00035_hypothetical_protein	NO_SP	1.00004	1e-06	0	0	0	0
PMX.50_00036	PMX.50	C			A0A117LIW5_9BACT	UniRef90_A0A117LIW5 Isoprenyl transferase n=1 Tax=Parcubacteria bacterium 33_209 TaxID=1635290 RepID=A0A117LIW5_9BACT	Parcubacteria bacterium 33_209	FALSE	0.707	328	1.12e-98								Putative undecaprenyl diphosphate synthase [PF01255.21]				0	PMX.50_00036	K15888	uppS, cpdS; tritrans,polycis-undecaprenyl-diphosphate synthase [geranylgeranyl-diphosphate specific] [EC:2.5.1.89]	60			PMX.50_00036_Ditrans,polycis-undecaprenyl-diphosphate_synthase___2E,6E_-farnesy	NO_SP	1.00003	0	0	0	0	0
PMX.50_00037	PMX.50	E																					0	PMX.50_00037			1	K01621	1	PMX.50_00037_hypothetical_protein	NO_SP	1.00002	0	0	0	0	0
PMX.50_00038	PMX.50	B	K04763	integrase/recombinase XerD	A0A101G3Y6_9BACT	UniRef90_A0A101G3Y6 Tyrosine recombinase xerD n=1 Tax=Parcubacteria bacterium 33_209 TaxID=1635290 RepID=A0A101G3Y6_9BACT	Parcubacteria bacterium 33_209	TRUE	0.803	524	7.598e-165								Phage integrase family [PF00589.24]; Phage integrase, N-terminal SAM-like domain [PF02899.19]; Phage integrase, N-terminal SAM-like domain [PF13495.8]		sp|P06723|VINT_BP186 Integrase; Xr	Xr	0	PMX.50_00038	K04763	xerD; integrase/recombinase XerD	103			PMX.50_00038_Tyrosine_recombinase_XerD	NO_SP	1.00001	0	0	0	0	0
PMX.50_00039	PMX.50	C	K01803	triosephosphate isomerase (TIM) [EC:5.3.1.1]	A0A2M7VKI4_9BACT	UniRef90_A0A2M7VKI4 Triosephosphate isomerase n=5 Tax=Bacteria candidate phyla TaxID=1783234 RepID=A0A2M7VKI4_9BACT	Bacteria candidate phyla	FALSE	0.568	275	5.25e-80								Triosephosphate isomerase [PF00121.20]				0	PMX.50_00039	K01803	TPI, tpiA; triosephosphate isomerase (TIM) [EC:5.3.1.1]	94	K00927/K01803	5	PMX.50_00039_Bifunctional_PGK_TIM	NO_SP	1.00001	0	0	0	0	0
PMX.50_00040	PMX.50	C			A0A101G4B7_9BACT	UniRef90_A0A101G4B7 Putative small multi-drug exporter n=1 Tax=Parcubacteria bacterium 33_209 TaxID=1635290 RepID=A0A101G4B7_9BACT	Parcubacteria bacterium 33_209	FALSE	0.624	181	4.341e-49								Putative small multi-drug export protein [PF06695.13]				0	PMX.50_00040			55			PMX.50_00040_hypothetical_protein	NO_SP	1.00001	0	0	0	0	0
PMX.50_00041	PMX.50	C	K00965	UDPglucose--hexose-1-phosphate uridylyltransferase [EC:2.7.7.12]	A0A1V5X3R2_9BACT	UniRef90_A0A1V5X3R2 UDP-glucose--hexose-1-phosphate uridylyltransferase n=1 Tax=Parcubacteria group bacterium ADurb.Bin216 TaxID=1852939 RepID=A0A1V5X3R2_9BACT	Parcubacteria group bacterium ADurb.Bin216	FALSE	0.539	328	8.583e-97								Domain of unknown function (DUF4921) [PF16268.7]; Galactose-1-phosphate uridyl transferase, N-terminal domain [PF01087.24]; Galactose-1-phosphate uridyl transferase, C-terminal domain [PF02744.19]; Domain of unknown function (DUF4931) [PF16285.7]; HIT domain [PF01230.25]				0	PMX.50_00041	K00965	galT, GALT; UDPglucose--hexose-1-phosphate uridylyltransferase [EC:2.7.7.12]	103			PMX.50_00041_Galactose-1-phosphate_uridylyltransferase	NO_SP	1	0	0	0	0	0
PMX.50_00042	PMX.50	E																					0	PMX.50_00042			7			PMX.50_00042_hypothetical_protein	NO_SP	1.00001	0	0	0	0	0
PMX.50_00043	PMX.50	C	K01265	methionyl aminopeptidase [EC:3.4.11.18]	A0A1V5WUN5_9BACT	UniRef90_A0A1V5WUN5 Methionine aminopeptidase n=1 Tax=Parcubacteria group bacterium ADurb.Bin216 TaxID=1852939 RepID=A0A1V5WUN5_9BACT	Parcubacteria group bacterium ADurb.Bin216	FALSE	0.635	335	1.681e-100	MER0394318	M24A	MER0394318 - subfamily M24A unassigned peptidases (Terriglobus roseus) [M24.UPA]#M24A#{peptidase unit: 1-248}~source YP_006423247~	FALSE	0.466	224	2.453e-64	Metallopeptidase family M24 [PF00557.26]				0	PMX.50_00043	K01265	map; methionyl aminopeptidase [EC:3.4.11.18]	103			PMX.50_00043_Methionine_aminopeptidase	NO_SP	1	0	0	0	0	0
PMX.50_00044	PMX.50	C			A0A1J5GT64_9BACT	UniRef90_A0A1J5GT64 Adenylate kinase n=5 Tax=Parcubacteria group TaxID=1794811 RepID=A0A1J5GT64_9BACT	Parcubacteria group	FALSE	0.653	281	1.51e-82								Adenylate kinase [PF00406.24]; AAA domain [PF13207.8]; AAA domain [PF13238.8]; Adenylate kinase, active site lid [PF05191.16]				0	PMX.50_00044	K00939	adk, AK; adenylate kinase [EC:2.7.4.3]	59			PMX.50_00044_Adenylate_kinase	NO_SP	1.00001	0	0	0	0	0
PMX.50_00045	PMX.50	B	K03076	preprotein translocase subunit SecY	A0A2M7DB36_9BACT	UniRef90_A0A2M7DB36 Protein translocase subunit SecY n=2 Tax=Candidatus Nealsonbacteria TaxID=1817911 RepID=A0A2M7DB36_9BACT	Candidatus Nealsonbacteria	TRUE	0.717	608	3.015e-192								SecY [PF00344.22]				0	PMX.50_00045	K03076	secY; preprotein translocase subunit SecY	193			PMX.50_00045_Protein_translocase_subunit_SecY	NO_SP	1.00001	0	0	0	0	0
PMX.50_00046	PMX.50	C	K02876	large subunit ribosomal protein L15	A0A523XYZ6_9BACT	UniRef90_A0A523XYZ6 50S ribosomal protein L15 n=1 Tax=Candidatus Nealsonbacteria bacterium TaxID=2093793 RepID=A0A523XYZ6_9BACT	Candidatus Nealsonbacteria bacterium	FALSE	0.593	170	1.061e-45								Ribosomal proteins 50S-L15, 50S-L18e, 60S-L27A [PF00828.21]				0	PMX.50_00046	K02876	RP-L15, MRPL15, rplO; large subunit ribosomal protein L15	61			PMX.50_00046_50S_ribosomal_protein_L15	NO_SP	1.00003	0	0	0	0	0
PMX.50_00047	PMX.50	C	K02988	small subunit ribosomal protein S5	A0A101G3Y9_9BACT	UniRef90_A0A101G3Y9 Ribosomal protein S5 n=1 Tax=Parcubacteria bacterium 33_209 TaxID=1635290 RepID=A0A101G3Y9_9BACT	Parcubacteria bacterium 33_209	FALSE	0.759	228	3.206e-65								Ribosomal protein S5, N-terminal domain [PF00333.22]; Ribosomal protein S5, C-terminal domain [PF03719.17]				0	PMX.50_00047	K02988	RP-S5, MRPS5, rpsE; small subunit ribosomal protein S5	51			PMX.50_00047_30S_ribosomal_protein_S5	NO_SP	1.00003	0	0	0	0	0
PMX.50_00048	PMX.50	C	K02881	large subunit ribosomal protein L18	A0A2H0YNX7_9BACT	UniRef90_A0A2H0YNX7 50S ribosomal protein L18 n=2 Tax=Candidatus Nealsonbacteria TaxID=1817911 RepID=A0A2H0YNX7_9BACT	Candidatus Nealsonbacteria	FALSE	0.651	151	2.12e-39								Ribosomal L18 of archaea, bacteria, mitoch. and chloroplast [PF00861.24]				0	PMX.50_00048	K02881	RP-L18, MRPL18, rplR; large subunit ribosomal protein L18	59			PMX.50_00048_50S_ribosomal_protein_L18	NO_SP	1.00004	0	0	0	0	0
PMX.50_00049	PMX.50	C	K02933	large subunit ribosomal protein L6	A0A1V5X0M2_9BACT	UniRef90_A0A1V5X0M2 50S ribosomal protein L6 n=1 Tax=Parcubacteria group bacterium ADurb.Bin216 TaxID=1852939 RepID=A0A1V5X0M2_9BACT	Parcubacteria group bacterium ADurb.Bin216	FALSE	0.688	245	5.726e-71								Ribosomal protein L6 [PF00347.25]				0	PMX.50_00049	K02933	RP-L6, MRPL6, rplF; large subunit ribosomal protein L6	103			PMX.50_00049_50S_ribosomal_protein_L6	NO_SP	1.00001	0	0	0	0	0
PMX.50_00050	PMX.50	C	K02994	small subunit ribosomal protein S8	A0A101G418_9BACT	UniRef90_A0A101G418 30S ribosomal protein S8 n=1 Tax=Parcubacteria bacterium 33_209 TaxID=1635290 RepID=A0A101G418_9BACT	Parcubacteria bacterium 33_209	FALSE	0.696	184	1.455e-50								Ribosomal protein S8 [PF00410.21]				0	PMX.50_00050	K02994	RP-S8, rpsH; small subunit ribosomal protein S8	53			PMX.50_00050_30S_ribosomal_protein_S8	NO_SP	1.00004	0	0	0	0	0
PMX.50_00051	PMX.50	C	K02954	small subunit ribosomal protein S14	A0A7C5DUW1_9BACT	UniRef90_A0A7C5DUW1 30S ribosomal protein S14 type Z n=1 Tax=Candidatus Parcubacteria bacterium TaxID=2762014 RepID=A0A7C5DUW1_9BACT	Candidatus Parcubacteria bacterium	FALSE	0.867	112	3.857e-27								Ribosomal protein S14p/S29e [PF00253.23]				0	PMX.50_00051	K02954	RP-S14, MRPS14, rpsN; small subunit ribosomal protein S14	43			PMX.50_00051_30S_ribosomal_protein_S14_type_Z	NO_SP	0.99999	0	0	0	0	0
PMX.50_00052	PMX.50	C	K02931	large subunit ribosomal protein L5	A0A101G3V7_9BACT	UniRef90_A0A101G3V7 50S ribosomal protein L5 n=1 Tax=Parcubacteria bacterium 33_209 TaxID=1635290 RepID=A0A101G3V7_9BACT	Parcubacteria bacterium 33_209	FALSE	0.741	276	1.191e-81								ribosomal L5P family C-terminus [PF00673.23]; Ribosomal protein L5 [PF00281.21]				0	PMX.50_00052	K02931	RP-L5, MRPL5, rplE; large subunit ribosomal protein L5	87			PMX.50_00052_50S_ribosomal_protein_L5	NO_SP	1.00004	0	0	0	0	0
PMX.50_00053	PMX.50	C	K02895	large subunit ribosomal protein L24	A0A124G430_9BACT	UniRef90_A0A124G430 50S ribosomal protein L24 n=2 Tax=unclassified Parcubacteria TaxID=1046984 RepID=A0A124G430_9BACT	unclassified Parcubacteria	FALSE	0.674	137	8.107e-35								Ribosomal proteins 50S L24/mitochondrial 39S L24 [PF17136.6]; Ribosomal proteins L26 eukaryotic, L24P archaeal [PF16906.7]				0	PMX.50_00053	K02895	RP-L24, MRPL24, rplX; large subunit ribosomal protein L24	47			PMX.50_00053_50S_ribosomal_protein_L24	NO_SP	1.00001	0	0	0	0	0
PMX.50_00054	PMX.50	C	K02874	large subunit ribosomal protein L14	A0A1V5X0M4_9BACT	UniRef90_A0A1V5X0M4 50S ribosomal protein L14 n=1 Tax=Parcubacteria group bacterium ADurb.Bin216 TaxID=1852939 RepID=A0A1V5X0M4_9BACT	Parcubacteria group bacterium ADurb.Bin216	FALSE	0.795	203	2.715e-57								Ribosomal protein L14p/L23e [PF00238.21]				0	PMX.50_00054	K02874	RP-L14, MRPL14, rplN; large subunit ribosomal protein L14	91			PMX.50_00054_50S_ribosomal_protein_L14	NO_SP	1.00001	0	0	0	0	0
PMX.50_00055	PMX.50	C	K02961	small subunit ribosomal protein S17	A0A2M6Z2T4_9BACT	UniRef90_A0A2M6Z2T4 30S ribosomal protein S17 n=1 Tax=bacterium (Candidatus Gribaldobacteria) CG07_land_8_20_14_0_80_33_18 TaxID=2014272 RepID=A0A2M6Z2T4_9BACT	bacterium (Candidatus Gribaldobacteria) CG07_land_8_20_14_0_80_33_18	FALSE	0.711	114	1.941e-27								Ribosomal protein S17 [PF00366.22]				0	PMX.50_00055	K02961	RP-S17, MRPS17, rpsQ; small subunit ribosomal protein S17	51			PMX.50_00055_30S_ribosomal_protein_S17	NO_SP	0.999998	0	0	0	0	0
PMX.50_00056	PMX.50	C			A0A2M7DB71_9BACT	UniRef90_A0A2M7DB71 50S ribosomal protein L29 n=2 Tax=Candidatus Nealsonbacteria TaxID=1817911 RepID=A0A2M7DB71_9BACT	Candidatus Nealsonbacteria	FALSE	0.532	61	2.31e-09								Ribosomal L29 protein [PF00831.25]				0	PMX.50_00056	K02904	RP-L29, rpmC; large subunit ribosomal protein L29	21			PMX.50_00056_50S_ribosomal_protein_L29	NO_SP	0.999993	0	0	0	0	0
PMX.50_00057	PMX.50	C	K02878	large subunit ribosomal protein L16	A0A101IP34_9BACT	UniRef90_A0A101IP34 50S ribosomal protein L16 n=2 Tax=unclassified Parcubacteria TaxID=1046984 RepID=A0A101IP34_9BACT	unclassified Parcubacteria	FALSE	0.823	235	4.086e-68								Ribosomal protein L16p/L10e [PF00252.20]				0	PMX.50_00057	K02878	RP-L16, MRPL16, rplP; large subunit ribosomal protein L16	94			PMX.50_00057_50S_ribosomal_protein_L16	NO_SP	1	0	0	0	0	0
PMX.50_00058	PMX.50	B	K02982	small subunit ribosomal protein S3	A0A101IPT5_9BACT	UniRef90_A0A101IPT5 30S ribosomal protein S3 n=2 Tax=unclassified Parcubacteria TaxID=1046984 RepID=A0A101IPT5_9BACT	unclassified Parcubacteria	TRUE	0.768	351	1.285e-106								Ribosomal protein S3, C-terminal domain [PF00189.22]; KH domain [PF07650.19]				0	PMX.50_00058	K02982	RP-S3, rpsC; small subunit ribosomal protein S3	83			PMX.50_00058_30S_ribosomal_protein_S3	NO_SP	1.00004	0	0	0	0	0
PMX.50_00059	PMX.50	C	K02890	large subunit ribosomal protein L22	A0A1V5X0M6_9BACT	UniRef90_A0A1V5X0M6 50S ribosomal protein L22 n=1 Tax=Parcubacteria group bacterium ADurb.Bin216 TaxID=1852939 RepID=A0A1V5X0M6_9BACT	Parcubacteria group bacterium ADurb.Bin216	FALSE	0.678	150	4.38e-39								Ribosomal protein L22p/L17e [PF00237.21]				0	PMX.50_00059	K02890	RP-L22, MRPL22, rplV; large subunit ribosomal protein L22	69			PMX.50_00059_50S_ribosomal_protein_L22	NO_SP	1.00004	0	0	0	0	0
PMX.50_00060	PMX.50	C	K02965	small subunit ribosomal protein S19	A0A2M7EBL8_9BACT	UniRef90_A0A2M7EBL8 30S ribosomal protein S19 n=4 Tax=Candidatus Nealsonbacteria TaxID=1817911 RepID=A0A2M7EBL8_9BACT	Candidatus Nealsonbacteria	FALSE	0.814	156	7.086e-42								Ribosomal protein S19 [PF00203.23]				0	PMX.50_00060	K02965	RP-S19, rpsS; small subunit ribosomal protein S19	69			PMX.50_00060_30S_ribosomal_protein_S19	NO_SP	1.00001	0	0	0	0	0
PMX.50_00061	PMX.50	B	K02886	large subunit ribosomal protein L2	A0A101G3Q8_9BACT	UniRef90_A0A101G3Q8 Ribosomal protein L2 n=1 Tax=Parcubacteria bacterium 33_209 TaxID=1635290 RepID=A0A101G3Q8_9BACT	Parcubacteria bacterium 33_209	TRUE	0.719	388	8.645e-119								Ribosomal Proteins L2, C-terminal domain [PF03947.20]; Ribosomal Proteins L2, RNA binding domain [PF00181.25]				0	PMX.50_00061	K02886	RP-L2, MRPL2, rplB; large subunit ribosomal protein L2	128			PMX.50_00061_50S_ribosomal_protein_L2	NO_SP	1.00002	0	0	0	0	0
PMX.50_00062	PMX.50	C	K02892	large subunit ribosomal protein L23	A0A0S7YAB7_9BACT	UniRef90_A0A0S7YAB7 50S ribosomal protein L23 n=1 Tax=Parcubacteria bacterium DG_74_3 TaxID=1703767 RepID=A0A0S7YAB7_9BACT	Parcubacteria bacterium DG_74_3	FALSE	0.562	96	1.213e-20								Ribosomal protein L23 [PF00276.22]				0	PMX.50_00062	K02892	RP-L23, MRPL23, rplW; large subunit ribosomal protein L23	28			PMX.50_00062_50S_ribosomal_protein_L23	NO_SP	1.00002	0	0	0	0	0
PMX.50_00063	PMX.50	C	K02926	large subunit ribosomal protein L4	A0A1V5X0V6_9BACT	UniRef90_A0A1V5X0V6 50S ribosomal protein L4 n=1 Tax=Parcubacteria group bacterium ADurb.Bin216 TaxID=1852939 RepID=A0A1V5X0V6_9BACT	Parcubacteria group bacterium ADurb.Bin216	FALSE	0.593	210	1.705e-58								Ribosomal protein L4/L1 family [PF00573.24]				0	PMX.50_00063	K02926	RP-L4, MRPL4, rplD; large subunit ribosomal protein L4	72			PMX.50_00063_50S_ribosomal_protein_L4	NO_SP	1.00005	0	0	0	0	0
PMX.50_00064	PMX.50	C	K02906	large subunit ribosomal protein L3	A0A1V5X0N1_9BACT	UniRef90_A0A1V5X0N1 50S ribosomal protein L3 n=1 Tax=Parcubacteria group bacterium ADurb.Bin216 TaxID=1852939 RepID=A0A1V5X0N1_9BACT	Parcubacteria group bacterium ADurb.Bin216	FALSE	0.744	296	2.553e-88								Ribosomal protein L3 [PF00297.24]				0	PMX.50_00064	K02906	RP-L3, MRPL3, rplC; large subunit ribosomal protein L3	105			PMX.50_00064_50S_ribosomal_protein_L3	NO_SP	1.00001	0	0	0	0	0
PMX.50_00065	PMX.50	C	K02946	small subunit ribosomal protein S10	A0A1V5X0Q7_9BACT	UniRef90_A0A1V5X0Q7 30S ribosomal protein S10 n=1 Tax=Parcubacteria group bacterium ADurb.Bin216 TaxID=1852939 RepID=A0A1V5X0Q7_9BACT	Parcubacteria group bacterium ADurb.Bin216	FALSE	0.777	185	2.779e-51								Ribosomal protein S10p/S20e [PF00338.24]				0	PMX.50_00065	K02946	RP-S10, MRPS10, rpsJ; small subunit ribosomal protein S10	52			PMX.50_00065_30S_ribosomal_protein_S10	NO_SP	1.00003	0	0	0	0	0
PMX.50_00066	PMX.50	B	K02358	elongation factor Tu	A0A101IP21_9BACT	UniRef90_A0A101IP21 Elongation factor Tu n=2 Tax=unclassified Parcubacteria TaxID=1046984 RepID=A0A101IP21_9BACT	unclassified Parcubacteria	TRUE	0.861	710	7.678e-228								Elongation factor Tu GTP binding domain [PF00009.29]; Elongation factor Tu C-terminal domain [PF03143.19]		sp|Q0VSL7|EFTU_ALCBS Elongation factor Tu; XhXr	Xr;Xh	0	PMX.50_00066	K02358	tuf, TUFM; elongation factor Tu	288			PMX.50_00066_Elongation_factor_Tu	NO_SP	1.00002	0	0	0	0	0
PMX.50_00067	PMX.50	C			A0A2M7DAR1_9BACT	UniRef90_A0A2M7DAR1 Uncharacterized protein n=2 Tax=Candidatus Nealsonbacteria TaxID=1817911 RepID=A0A2M7DAR1_9BACT	Candidatus Nealsonbacteria	FALSE	0.487	63	6.618e-10												0	PMX.50_00067			2	K03229	1	PMX.50_00067_hypothetical_protein	NO_SP	1.00002	0	0	0	0	0
PMX.50_00068	PMX.50	B	K02355	elongation factor G	A0A101G3W4_9BACT	UniRef90_A0A101G3W4 Elongation factor G n=1 Tax=Parcubacteria bacterium 33_209 TaxID=1635290 RepID=A0A101G3W4_9BACT	Parcubacteria bacterium 33_209	TRUE	0.819	1184	0								Elongation factor G, domain IV [PF03764.20]; Elongation factor Tu GTP binding domain [PF00009.29]; Elongation Factor G, domain III [PF14492.8]; Elongation factor G C-terminus [PF00679.26]; Elongation factor Tu domain 2 [PF03144.27]				0	PMX.50_00068	K02355	fusA, GFM, EFG; elongation factor G	448			PMX.50_00068_Elongation_factor_G	NO_SP	1.00001	0	0	0	0	0
PMX.50_00069	PMX.50	C	K02992	small subunit ribosomal protein S7	A0A101G459_9BACT	UniRef90_A0A101G459 30S ribosomal protein S7 n=1 Tax=Parcubacteria bacterium 33_209 TaxID=1635290 RepID=A0A101G459_9BACT	Parcubacteria bacterium 33_209	FALSE	0.806	250	2.985e-73								Ribosomal protein S7p/S5e [PF00177.23]				0	PMX.50_00069	K02992	RP-S7, MRPS7, rpsG; small subunit ribosomal protein S7	115			PMX.50_00069_30S_ribosomal_protein_S7	NO_SP	1.00001	0	0	0	0	0
PMX.50_00070	PMX.50	C	K02950	small subunit ribosomal protein S12	A0A2M7DAR7_9BACT	UniRef90_A0A2M7DAR7 30S ribosomal protein S12 n=2 Tax=Candidatus Nealsonbacteria TaxID=1817911 RepID=A0A2M7DAR7_9BACT	Candidatus Nealsonbacteria	FALSE	0.846	240	4.683e-70								Ribosomal protein S12/S23 [PF00164.27]; Ribosomal protein S7p/S5e [PF00177.23]				0	PMX.50_00070	K02950	RP-S12, MRPS12, rpsL; small subunit ribosomal protein S12	119			PMX.50_00070_30S_ribosomal_protein_S12	NO_SP	1.00002	0	0	0	0	0
PMX.50_00071	PMX.50	C			A0A1V5X3I4_9BACT	UniRef90_A0A1V5X3I4 LamGL domain-containing protein n=1 Tax=Parcubacteria group bacterium ADurb.Bin216 TaxID=1852939 RepID=A0A1V5X3I4_9BACT	Parcubacteria group bacterium ADurb.Bin216	FALSE	0.285	127	4.59e-28								Concanavalin A-like lectin/glucanases superfamily [PF13385.8]				0	PMX.50_00071			3	K02456	1	PMX.50_00071_hypothetical_protein	PILIN	0	0	0	0	0	0.999994	CS pos: 7-8. Pr: 0.7853
PMX.50_00072	PMX.50	E																					0	PMX.50_00072			4			PMX.50_00072_Cell_division_protein_FtsL	NO_SP	0.999961	2e-06	0	0	0	4e-06
PMX.50_00073	PMX.50	C			A0A1V5WUR9_9BACT	UniRef90_A0A1V5WUR9 Glucose 1-dehydrogenase n=1 Tax=Parcubacteria group bacterium ADurb.Bin216 TaxID=1852939 RepID=A0A1V5WUR9_9BACT	Parcubacteria group bacterium ADurb.Bin216	FALSE	0.644	309	6.186e-92								Enoyl-(Acyl carrier protein) reductase [PF13561.8]; short chain dehydrogenase [PF00106.27]		sp|P37079|SORD_KLEPN Sorbitol-6-phosphate 2-dehydrogenase; Xh	Xh	0	PMX.50_00073			41	K00034	25	PMX.50_00073_putative_oxidoreductase	NO_SP	1.00001	0	0	0	0	0
PMX.50_00074	PMX.50	C			A0A2V3JU28_9EURY	UniRef90_A0A2V3JU28 Uncharacterized protein n=3 Tax=unclassified Methanosarcinales TaxID=588815 RepID=A0A2V3JU28_9EURY	unclassified Methanosarcinales	FALSE	0.37	163	4.696e-41												0	PMX.50_00074						PMX.50_00074_Thymidylate_synthase	NO_SP	1.00001	0	0	0	0	0
PMX.50_00075	PMX.50	C			A0A101G3Q2_9BACT	UniRef90_A0A101G3Q2 Peptidase_M50 domain-containing protein n=1 Tax=Parcubacteria bacterium 33_209 TaxID=1635290 RepID=A0A101G3Q2_9BACT	Parcubacteria bacterium 33_209	FALSE	0.548	211	4.268e-58	MER0890706	M50B	MER0890706 - subfamily M50B non-peptidase homologues () [M50.UNB]#M50B#{peptidase unit: 7-228}~source K2FAH4~	FALSE	0.415	156	1.745e-41	Peptidase family M50 [PF02163.24]				0	PMX.50_00075			68			PMX.50_00075_hypothetical_protein	NO_SP	0.999987	0	0	0	0	0
PMX.50_00076	PMX.50	C			A0A1V5X032_9BACT	UniRef90_A0A1V5X032 50S ribosomal protein L28 n=1 Tax=Parcubacteria group bacterium ADurb.Bin216 TaxID=1852939 RepID=A0A1V5X032_9BACT	Parcubacteria group bacterium ADurb.Bin216	FALSE	0.858	130	3.132e-33												0	PMX.50_00076	K02902	RP-L28, MRPL28, rpmB; large subunit ribosomal protein L28	15	K04069	1	PMX.50_00076_hypothetical_protein	NO_SP	1.00002	0	0	0	0	0
PMX.50_00078	PMX.50	C	K09005	uncharacterized protein	A0A1G1ZP88_9BACT	UniRef90_A0A1G1ZP88 Uncharacterized protein n=1 Tax=Candidatus Harrisonbacteria bacterium RIFCSPLOWO2_01_FULL_44_18 TaxID=1798407 RepID=A0A1G1ZP88_9BACT	Candidatus Harrisonbacteria bacterium RIFCSPLOWO2_01_FULL_44_18	FALSE	0.49	109	3.392e-24								Uncharacterized ACR, COG1430 [PF02643.17]				0	PMX.50_00078	K09005	K09005; uncharacterized protein	25			PMX.50_00078_hypothetical_protein	NO_SP	0.666639	0.333247	4.6e-05	2.8e-05	3e-05	2.5e-05
PMX.50_00079	PMX.50	B			A0A0G1SLR4_9BACT	UniRef90_A0A0G1SLR4 Uncharacterized protein n=1 Tax=Parcubacteria group bacterium GW2011_GWA2_47_21 TaxID=1618843 RepID=A0A0G1SLR4_9BACT	Parcubacteria group bacterium GW2011_GWA2_47_21	TRUE	0.507	545	2.226e-167												0	PMX.50_00079			3	K20276	1	PMX.50_00079_hypothetical_protein	SP	0.0002	0.999193	0.000165	0.000168	0.000132	0.000127	CS pos: 23-24. Pr: 0.9803
PMX.50_00080	PMX.50	C			A0A2H0NEU8_9BACT	UniRef90_A0A2H0NEU8 Uncharacterized protein n=1 Tax=Candidatus Jorgensenbacteria bacterium CG11_big_fil_rev_8_21_14_0_20_38_23 TaxID=1974594 RepID=A0A2H0NEU8_9BACT	Candidatus Jorgensenbacteria bacterium CG11_big_fil_rev_8_21_14_0_20_38_23	FALSE	0.519	264	1.508e-75												0	PMX.50_00080			2	K03568	1	PMX.50_00080_hypothetical_protein	SP	0.000349	0.998893	0.000211	0.000196	0.000164	0.000152	CS pos: 20-21. Pr: 0.9798
PMX.50_00081	PMX.50	B			A0A0G1BUE3_9BACT	UniRef90_A0A0G1BUE3 Dockerin domain-containing protein n=2 Tax=unclassified Parcubacteria group TaxID=1794840 RepID=A0A0G1BUE3_9BACT	unclassified Parcubacteria group	TRUE	0.618	399	7.287e-121												0	PMX.50_00081			1	K02358	1	PMX.50_00081_hypothetical_protein	SP	0.000204	0.999176	0.00017	0.000185	0.00014	0.000139	CS pos: 32-33. Pr: 0.9562
PMX.50_00082	PMX.50	C			A0A0G1E1K2_9BACT	UniRef90_A0A0G1E1K2 Uncharacterized protein n=2 Tax=unclassified Parcubacteria group TaxID=1794840 RepID=A0A0G1E1K2_9BACT	unclassified Parcubacteria group	FALSE	0.505	189	3.402e-50												0	PMX.50_00082			5	K07346	1	PMX.50_00082_hypothetical_protein	SP	0.000311	0.988188	0.010791	0.000277	0.000221	0.000233	CS pos: 26-27. Pr: 0.9537
PMX.50_00083	PMX.50	C			A0A1F4UK13_9BACT	UniRef90_A0A1F4UK13 Uncharacterized protein n=1 Tax=candidate division WS6 bacterium RIFOXYB1_FULL_33_14 TaxID=1817896 RepID=A0A1F4UK13_9BACT	candidate division WS6 bacterium RIFOXYB1_FULL_33_14	FALSE	0.423	346	3.561e-100												0	PMX.50_00083			2			PMX.50_00083_hypothetical_protein	SP	0.167041	0.832261	0.000201	0.000203	0.000162	0.000145	CS pos: 28-29. Pr: 0.7981
PMX.50_00084	PMX.50	C	K00940	nucleoside-diphosphate kinase [EC:2.7.4.6]	A0A1V5X545_9BACT	UniRef90_A0A1V5X545 Nucleoside diphosphate kinase n=1 Tax=Parcubacteria group bacterium ADurb.Bin216 TaxID=1852939 RepID=A0A1V5X545_9BACT	Parcubacteria group bacterium ADurb.Bin216	FALSE	0.773	314	1.611e-94								Nucleoside diphosphate kinase [PF00334.21]				0	PMX.50_00084	K00940	ndk, NME; nucleoside-diphosphate kinase [EC:2.7.4.6]	78			PMX.50_00084_Nucleoside_diphosphate_kinase	NO_SP	1.00001	0	0	0	0	0
PMX.50_00085	PMX.50	C	K02238	competence protein ComEC	A0A101G442_9BACT	UniRef90_A0A101G442 Competence protein ComEC n=1 Tax=Parcubacteria bacterium 33_209 TaxID=1635290 RepID=A0A101G442_9BACT	Parcubacteria bacterium 33_209	FALSE	0.547	291	6.302e-85								Metallo-beta-lactamase superfamily [PF00753.29]; Beta-lactamase superfamily domain [PF12706.9]		sp|P39695|COMEC_BACSU ComE operon protein 3; Xh	Xh	0	PMX.50_00085	K02238	comEC; competence protein ComEC	44			PMX.50_00085_ComE_operon_protein_3	NO_SP	0.833339	0	0.166662	0	0	0
PMX.50_00086	PMX.50	C			A0A1V5X0E3_9BACT	UniRef90_A0A1V5X0E3 Uncharacterized protein n=1 Tax=Parcubacteria group bacterium ADurb.Bin216 TaxID=1852939 RepID=A0A1V5X0E3_9BACT	Parcubacteria group bacterium ADurb.Bin216	FALSE	0.626	80	6.902e-16								Domain of unknown function (DUF1858) [PF08984.13]				0	PMX.50_00086			18			PMX.50_00086_hypothetical_protein	NO_SP	0.999974	0	0	0	0	0
PMX.50_00087	PMX.50	B	K00566	tRNA-uridine 2-sulfurtransferase [EC:2.8.1.13]	A0A101G433_9BACT	UniRef90_A0A101G433 tRNA-specific 2-thiouridylase MnmA n=1 Tax=Parcubacteria bacterium 33_209 TaxID=1635290 RepID=A0A101G433_9BACT	Parcubacteria bacterium 33_209	TRUE	0.577	362	9.948e-109								tRNA methyl transferase [PF03054.18]; Thiamine biosynthesis protein (ThiI) [PF02568.16]; NAD synthase [PF02540.19]; Queuosine biosynthesis protein QueC [PF06508.15]; PP-loop family [PF01171.22]				0	PMX.50_00087	K00566	mnmA, trmU; tRNA-uridine 2-sulfurtransferase [EC:2.8.1.13]	117			PMX.50_00087_tRNA-specific_2-thiouridylase_MnmA	NO_SP	1.00001	0	0	0	0	0
PMX.50_00088	PMX.50	C			A0A117MDU0_9BACT	UniRef90_A0A117MDU0 Ferredoxin-2 n=2 Tax=unclassified Parcubacteria TaxID=1046984 RepID=A0A117MDU0_9BACT	unclassified Parcubacteria	FALSE	0.692	94	1.254e-20								4Fe-4S dicluster domain [PF14697.8]; 4Fe-4S dicluster domain [PF13187.8]; 4Fe-4S dicluster domain [PF13237.8]; 4Fe-4S binding domain [PF00037.29]; 4Fe-4S dicluster domain [PF12838.9]; 4Fe-4S binding domain [PF12837.9]; 4Fe-4S single cluster domain of Ferredoxin I [PF13370.8]; 4Fe-4S dicluster domain [PF13247.8]				0	PMX.50_00088			5	K05337	2	PMX.50_00088_NAD_P_H-quinone_oxidoreductase_subunit_I,_chloroplastic	NO_SP	0.999997	0	0	0	0	0
PMX.50_00089	PMX.50	C	K01507	inorganic pyrophosphatase [EC:3.6.1.1]	A0A2M7DAJ3_9BACT	UniRef90_A0A2M7DAJ3 Inorganic pyrophosphatase n=2 Tax=Candidatus Nealsonbacteria TaxID=1817911 RepID=A0A2M7DAJ3_9BACT	Candidatus Nealsonbacteria	FALSE	0.729	232	9.512e-67								Inorganic pyrophosphatase [PF00719.21]				0	PMX.50_00089	K01507	ppa; inorganic pyrophosphatase [EC:3.6.1.1]	78			PMX.50_00089_Inorganic_pyrophosphatase	NO_SP	1.00003	0	0	0	0	0
PMX.50_00090	PMX.50	C			A0A2G9YEY5_9BACT	UniRef90_A0A2G9YEY5 LamGL domain-containing protein n=1 Tax=Candidatus Portnoybacteria bacterium CG23_combo_of_CG06-09_8_20_14_all_37_13 TaxID=1974819 RepID=A0A2G9YEY5_9BACT	Candidatus Portnoybacteria bacterium CG23_combo_of_CG06-09_8_20_14_all_37_13	FALSE	0.405	187	7.033e-49								Pentaxin family [PF00354.19]; Concanavalin A-like lectin/glucanases superfamily [PF13385.8]				0	PMX.50_00090			3	K12287	1	PMX.50_00090_hypothetical_protein	PILIN	0	0	0	0	0	0.999994	CS pos: 4-5. Pr: 0.7800
PMX.50_00091	PMX.50	C			A0A2M7VHN0_9BACT	UniRef90_A0A2M7VHN0 LamGL domain-containing protein n=1 Tax=bacterium (Candidatus Gribaldobacteria) CG_4_10_14_0_2_um_filter_41_16 TaxID=2014265 RepID=A0A2M7VHN0_9BACT	bacterium (Candidatus Gribaldobacteria) CG_4_10_14_0_2_um_filter_41_16	FALSE	0.275	111	1.105e-22								Concanavalin A-like lectin/glucanases superfamily [PF13385.8]				0	PMX.50_00091			3	K02456	1	PMX.50_00091_hypothetical_protein	PILIN	0	0	0	0	0	0.999999	CS pos: 4-5. Pr: 0.7902
PMX.50_00092	PMX.50	B	K00057	glycerol-3-phosphate dehydrogenase (NAD(P)+) [EC:1.1.1.94]	A0A117LIY2_9BACT	UniRef90_A0A117LIY2 Glycerol-3-phosphate dehydrogenase [NAD(P)+] n=3 Tax=unclassified Parcubacteria TaxID=1046984 RepID=A0A117LIY2_9BACT	unclassified Parcubacteria	TRUE	0.736	494	3.722e-154								NAD-dependent glycerol-3-phosphate dehydrogenase C-terminus [PF07479.16]; NAD-dependent glycerol-3-phosphate dehydrogenase N-terminus [PF01210.25]; Rossmann-like domain [PF10727.11]				0	PMX.50_00092	K00057	gpsA; glycerol-3-phosphate dehydrogenase (NAD(P)+) [EC:1.1.1.94]	155			PMX.50_00092_Glycerol-3-phosphate_dehydrogenase__NAD_P___	NO_SP	0.999995	0	0	0	0	0
PMX.50_00093	PMX.50	C			A0A0G0GEC9_9BACT	UniRef90_A0A0G0GEC9 PDK repeat-containing protein n=4 Tax=Candidatus Levybacteria TaxID=1752719 RepID=A0A0G0GEC9_9BACT	Candidatus Levybacteria	FALSE	0.272	103	2.571e-20	MER0882490	M43B	MER0882490 - subfamily M43B non-peptidase homologues (Kibdelosporangium sp. MJ126-NF4) [M43.UNB]#M43B#{peptidase unit: 786-944, 1183-1348}~source A0A0B7CM31~	FALSE	0.281	72	4.09e-12	Concanavalin A-like lectin/glucanases superfamily [PF13385.8]				0	PMX.50_00093			4	K12287	1	PMX.50_00093_hypothetical_protein	PILIN	0	0	0	0	0	0.999998	CS pos: 5-6. Pr: 0.7927
PMX.50_00094	PMX.50	B	K03657	DNA helicase II / ATP-dependent DNA helicase PcrA [EC:3.6.4.12]	A0A1V5X0K8_9BACT	UniRef90_A0A1V5X0K8 DNA helicase n=1 Tax=Parcubacteria group bacterium ADurb.Bin216 TaxID=1852939 RepID=A0A1V5X0K8_9BACT	Parcubacteria group bacterium ADurb.Bin216	TRUE	0.642	1269	0								UvrD/REP helicase N-terminal domain [PF00580.23]; UvrD-like helicase C-terminal domain [PF13361.8]; PD-(D/E)XK nuclease superfamily [PF12705.9]; AAA domain [PF13245.8]; UvrD-like helicase C-terminal domain [PF13538.8]; Exodeoxyribonuclease V, gamma subunit [PF04257.16]		sp|Q9USU3|FBH1_SCHPO F-box DNA helicase protein 1; Xh	Xh	0	PMX.50_00094	K03657	uvrD, pcrA; ATP-dependent DNA helicase UvrD/PcrA [EC:5.6.2.4]	165			PMX.50_00094_ATP-dependent_DNA_helicase_Rep	NO_SP	1.00002	0	0	0	0	0
PMX.50_00095	PMX.50	E																					0	PMX.50_00095						PMX.50_00095_hypothetical_protein	NO_SP	0.999976	0	0	0	0	0
PMX.50_00096	PMX.50	C			A0A1V5X0G7_9BACT	UniRef90_A0A1V5X0G7 Uncharacterized protein n=1 Tax=Parcubacteria group bacterium ADurb.Bin216 TaxID=1852939 RepID=A0A1V5X0G7_9BACT	Parcubacteria group bacterium ADurb.Bin216	FALSE	0.483	93	1.118e-19												0	PMX.50_00096			2			PMX.50_00096_hypothetical_protein	NO_SP	1.00001	0	0	0	0	0
PMX.50_00097	PMX.50	E																					0	PMX.50_00097						PMX.50_00097_Phosphoenolpyruvate_transferase	NO_SP	1.00002	0	0	0	0	0
PMX.50_00098	PMX.50	E																					0	PMX.50_00098			1	K02519	1	PMX.50_00098_hypothetical_protein	NO_SP	0.999981	0	0	0	0	0
PMX.50_00099	PMX.50	B			A0A1V5X0R2_9BACT	UniRef90_A0A1V5X0R2 AAA-like domain protein n=1 Tax=Parcubacteria group bacterium ADurb.Bin216 TaxID=1852939 RepID=A0A1V5X0R2_9BACT	Parcubacteria group bacterium ADurb.Bin216	TRUE	0.645	1002	8.656e-321								Type IV secretion-system coupling protein DNA-binding domain [PF10412.11]; Type IV secretory system Conjugative DNA transfer [PF02534.16]; Helicase HerA, central domain [PF01935.19]; TraM recognition site of TraD and TraG [PF12696.9]		REFSEQ hypothetical protein; Xu	Xu	0	PMX.50_00099			232			PMX.50_00099_Small_ribosomal_subunit_biogenesis_GTPase_RsgA	NO_SP	1.00004	0	0	0	0	0
PMX.50_00100	PMX.50	C			A0A1G2EEZ3_9BACT	UniRef90_A0A1G2EEZ3 Uncharacterized protein n=1 Tax=Candidatus Nealsonbacteria bacterium RIFCSPLOWO2_01_FULL_43_32 TaxID=1801672 RepID=A0A1G2EEZ3_9BACT	Candidatus Nealsonbacteria bacterium RIFCSPLOWO2_01_FULL_43_32	FALSE	0.28	113	6.445e-24												0	PMX.50_00100			2	K03574	1	PMX.50_00100_hypothetical_protein	NO_SP	0.999998	0	0	0	0	0
PMX.50_00101	PMX.50	C			A0A2M7TRT7_9BACT	UniRef90_A0A2M7TRT7 DNA alkylation repair protein n=1 Tax=bacterium (Candidatus Torokbacteria) CG_4_10_14_0_2_um_filter_35_8 TaxID=2014297 RepID=A0A2M7TRT7_9BACT	bacterium (Candidatus Torokbacteria) CG_4_10_14_0_2_um_filter_35_8	FALSE	0.66	304	1.992e-90								DNA alkylation repair enzyme [PF08713.13]				0	PMX.50_00101			149			PMX.50_00101_hypothetical_protein	NO_SP	1.00001	0	0	0	0	0
PMX.50_00102	PMX.50	C			A0A1V5WP31_9BACT	UniRef90_A0A1V5WP31 DUF2341 domain-containing protein n=1 Tax=Parcubacteria group bacterium ADurb.Bin216 TaxID=1852939 RepID=A0A1V5WP31_9BACT	Parcubacteria group bacterium ADurb.Bin216	FALSE	0.301	132	7.863e-29								Domain of unknown function (DUF2341) [PF10102.11]				0	PMX.50_00102			2	K02456	2	PMX.50_00102_H____Cl_-__exchange_transporter_ClcA	PILIN	0	0	0	0	0	0.99999	CS pos: 5-6. Pr: 0.7925
PMX.50_00103	PMX.50	C	K06153	undecaprenyl-diphosphatase [EC:3.6.1.27]	A0A124FP39_9BACT	UniRef90_A0A124FP39 Bacitracin resistance protein n=1 Tax=Parcubacteria bacterium 33_209 TaxID=1635290 RepID=A0A124FP39_9BACT	Parcubacteria bacterium 33_209	FALSE	0.575	265	1.105e-76								Bacitracin resistance protein BacA [PF02673.20]				0	PMX.50_00103	K06153	bacA; undecaprenyl-diphosphatase [EC:3.6.1.27]	52			PMX.50_00103_Undecaprenyl-diphosphatase	NO_SP	0.999951	1.3e-05	0	0	0	0
PMX.50_00104	PMX.50	C			A0A124FP42_9BACT	UniRef90_A0A124FP42 Protoporphyrinogen oxidase n=1 Tax=Parcubacteria bacterium 33_209 TaxID=1635290 RepID=A0A124FP42_9BACT	Parcubacteria bacterium 33_209	FALSE	0.612	255	9.477e-74								Methyltransferase small domain [PF05175.16]; Conserved hypothetical protein 95 [PF03602.17]; N-6 DNA Methylase [PF02384.18]				0	PMX.50_00104	K02493	hemK, prmC, HEMK; release factor glutamine methyltransferase [EC:2.1.1.297]	39			PMX.50_00104_Release_factor_glutamine_methyltransferase	NO_SP	1.00002	0	0	0	0	0
PMX.50_00105	PMX.50	C	K09775	uncharacterized protein	A0A1V5WV45_9BACT	UniRef90_A0A1V5WV45 Divergent PAP2 family protein n=1 Tax=Parcubacteria group bacterium ADurb.Bin216 TaxID=1852939 RepID=A0A1V5WV45_9BACT	Parcubacteria group bacterium ADurb.Bin216	FALSE	0.563	159	1.5e-41								Divergent PAP2 family [PF02681.16]				0	PMX.50_00105	K09775	K09775; uncharacterized protein	61			PMX.50_00105_hypothetical_protein	NO_SP	1.00001	9e-06	3e-06	1e-06	1e-06	1e-06
PMX.50_00106	PMX.50	C	K09131	uncharacterized protein	A0A661TQ00_9BACT	UniRef90_A0A661TQ00 UPF0235 protein DRH33_05225 n=1 Tax=Candidatus Nealsonbacteria bacterium TaxID=2093793 RepID=A0A661TQ00_9BACT	Candidatus Nealsonbacteria bacterium	FALSE	0.62	90	3.646e-19								Uncharacterised ACR, YggU family COG1872 [PF02594.18]				0	PMX.50_00106	K09131	K09131; uncharacterized protein	20			PMX.50_00106_hypothetical_protein	NO_SP	1.00001	0	0	0	0	0
PMX.50_00107	PMX.50	C			A0A1G1YMQ5_9BACT	UniRef90_A0A1G1YMQ5 Glutaredoxin domain-containing protein n=1 Tax=Candidatus Buchananbacteria bacterium RIFCSPLOWO2_01_FULL_39_33 TaxID=1797543 RepID=A0A1G1YMQ5_9BACT	Candidatus Buchananbacteria bacterium RIFCSPLOWO2_01_FULL_39_33	FALSE	0.462	318	4.808e-92												1	PMX.50_00107			71			PMX.50_00107_Thiol-disulfide_oxidoreductase_ResA	SP	0.000189	0.999218	0.000167	0.000169	0.000139	0.000135	CS pos: 22-23. Pr: 0.9790
PMX.50_00108	PMX.50	C	K01802	peptidylprolyl isomerase [EC:5.2.1.8]	A0A2M7D787_9BACT	UniRef90_A0A2M7D787 Peptidyl-prolyl cis-trans isomerase n=2 Tax=Candidatus Nealsonbacteria TaxID=1817911 RepID=A0A2M7D787_9BACT	Candidatus Nealsonbacteria	FALSE	0.599	177	1.018e-47								FKBP-type peptidyl-prolyl cis-trans isomerase [PF00254.30]				0	PMX.50_00108			29	K03772	16	PMX.50_00108_Trigger_factor	NO_SP	0.999851	0.000184	0	0	0	0
PMX.50_00109	PMX.50	C	K09807	uncharacterized protein	A0A2M7UUG5_9BACT	UniRef90_A0A2M7UUG5 Uncharacterized protein n=1 Tax=Candidatus Nealsonbacteria bacterium CG_4_10_14_0_2_um_filter_40_15 TaxID=1974682 RepID=A0A2M7UUG5_9BACT	Candidatus Nealsonbacteria bacterium CG_4_10_14_0_2_um_filter_40_15	FALSE	0.529	223	9.374e-62								Protein of unknown function (DUF541) [PF04402.16]				0	PMX.50_00109	K09807	K09807; uncharacterized protein	55			PMX.50_00109_26_kDa_periplasmic_immunogenic_protein	NO_SP	0.999494	0.000507	0	0	0	0
PMX.50_00110	PMX.50	C			O66738_AQUAE	UniRef90_O66738 Methionyl-tRNA synthetase beta subunit n=1 Tax=Aquifex aeolicus (strain VF5) TaxID=224324 RepID=O66738_AQUAE	Aquifex aeolicus (strain VF5)	FALSE	0.64	136	1.408e-34								Putative tRNA binding domain [PF01588.22]				0	PMX.50_00110						PMX.50_00110_Methionine--tRNA_ligase	NO_SP	1.00001	0	0	0	0	0
PMX.50_00111	PMX.50	C	K05919	superoxide reductase [EC:1.15.1.2]	A0A7J3DKV6_9ARCH	UniRef90_A0A7J3DKV6 Desulfoferrodoxin n=1 Tax=archaeon TaxID=1906665 RepID=A0A7J3DKV6_9ARCH	archaeon	FALSE	0.717	181	8.032e-50								Desulfoferrodoxin [PF01880.20]; Desulfoferrodoxin, N-terminal domain [PF06397.14]				0	PMX.50_00111	K05919	dfx; superoxide reductase [EC:1.15.1.2]	66			PMX.50_00111_Desulfoferrodoxin	NO_SP	1.00003	0	0	0	0	0
PMX.50_00112	PMX.50	B			A0A1V5X0S9_9BACT	UniRef90_A0A1V5X0S9 Ribosome-binding ATPase YchF n=1 Tax=Parcubacteria group bacterium ADurb.Bin216 TaxID=1852939 RepID=A0A1V5X0S9_9BACT	Parcubacteria group bacterium ADurb.Bin216	TRUE	0.705	504	3.041e-157								Protein of unknown function (DUF933) [PF06071.15]; 50S ribosome-binding GTPase [PF01926.25]; Ferrous iron transport protein B [PF02421.20]				0	PMX.50_00112	K06942	ychF; ribosome-binding ATPase	165			PMX.50_00112_Ribosome-binding_ATPase_YchF	NO_SP	1.00001	0	0	0	0	0
PMX.50_00113	PMX.50	C	K07448	restriction system protein	A0A1V5X0J5_9BACT	UniRef90_A0A1V5X0J5 Restriction endonuclease n=1 Tax=Parcubacteria group bacterium ADurb.Bin216 TaxID=1852939 RepID=A0A1V5X0J5_9BACT	Parcubacteria group bacterium ADurb.Bin216	FALSE	0.543	287	1.66e-83								Restriction endonuclease [PF04471.14]				0	PMX.50_00113			75			PMX.50_00113_Transcriptional_repressor_NrdR	NO_SP	1.00001	0	0	0	0	0
PMX.50_00114	PMX.50	C			A0A1V5X0I4_9BACT	UniRef90_A0A1V5X0I4 Uncharacterized protein n=1 Tax=Parcubacteria group bacterium ADurb.Bin216 TaxID=1852939 RepID=A0A1V5X0I4_9BACT	Parcubacteria group bacterium ADurb.Bin216	FALSE	0.463	82	7.288e-16												0	PMX.50_00114			3	K06890	1	PMX.50_00114_Undecaprenyl-phosphate_4-deoxy-4-formamido-L-arabinose_transferase	NO_SP	0.999991	0	0	0	0	0
PMX.50_00115	PMX.50	C			A0A101G484_9BACT	UniRef90_A0A101G484 MazG domain-containing protein n=1 Tax=Parcubacteria bacterium 33_209 TaxID=1635290 RepID=A0A101G484_9BACT	Parcubacteria bacterium 33_209	FALSE	0.784	177	1.161e-48								MazG nucleotide pyrophosphohydrolase domain [PF03819.19]				0	PMX.50_00115			66			PMX.50_00115_Phosphoribosyl-ATP_pyrophosphatase	NO_SP	1.00001	0	0	0	0	0
PMX.50_00116	PMX.50	C			A0A2H0NDF3_9BACT	UniRef90_A0A2H0NDF3 Iron hydrogenase n=1 Tax=Candidatus Komeilibacteria bacterium CG11_big_fil_rev_8_21_14_0_20_36_20 TaxID=1974477 RepID=A0A2H0NDF3_9BACT	Candidatus Komeilibacteria bacterium CG11_big_fil_rev_8_21_14_0_20_36_20	FALSE	0.417	115	5.704e-26												0	PMX.50_00116			21	K23675	1	PMX.50_00116_hypothetical_protein	NO_SP	1.00003	0	0	0	0	0
PMX.50_00117	PMX.50	B			A0A1V5WXZ1_9BACT	UniRef90_A0A1V5WXZ1 Iron hydrogenase 1 n=1 Tax=Parcubacteria group bacterium ADurb.Bin216 TaxID=1852939 RepID=A0A1V5WXZ1_9BACT	Parcubacteria group bacterium ADurb.Bin216	TRUE	0.661	740	9.168e-235								Iron only hydrogenase large subunit, C-terminal domain [PF02906.16]; 2Fe-2S iron-sulfur cluster binding domain [PF13510.8]; Iron hydrogenase small subunit [PF02256.19]; 4Fe-4S dicluster domain [PF14697.8]; 4Fe-4S dicluster domain [PF12838.9]; 4Fe-4S dicluster domain [PF13187.8]; 4Fe-4S dicluster domain [PF13237.8]; NADH-ubiquinone oxidoreductase-G iron-sulfur binding region [PF10588.11]				0	PMX.50_00117	K18332	hndD; NADP-reducing hydrogenase subunit HndD [EC:1.12.1.3]	239			PMX.50_00117_Iron_hydrogenase_1	NO_SP	1.00001	0	0	0	0	0
PMX.50_00118	PMX.50	B			A0A1V5ZUI7_9BACT	UniRef90_A0A1V5ZUI7 NADH-quinone oxidoreductase subunit 1 n=1 Tax=Parcubacteria group bacterium ADurb.Bin159 TaxID=1852937 RepID=A0A1V5ZUI7_9BACT	Parcubacteria group bacterium ADurb.Bin159	TRUE	0.632	397	8.401e-121								Respiratory-chain NADH dehydrogenase 51 Kd subunit [PF01512.19]; NADH-ubiquinone oxidoreductase-F iron-sulfur binding region [PF10589.11]				0	PMX.50_00118	K00335	nuoF; NADH-quinone oxidoreductase subunit F [EC:7.1.1.2]	40	K18005	11	PMX.50_00118_NAD-reducing_hydrogenase_HoxS_subunit_alpha	NO_SP	1.00001	0	0	0	0	0
PMX.50_00119	PMX.50	C			A0A2H0W5J5_9BACT	UniRef90_A0A2H0W5J5 DUF2090 domain-containing protein n=1 Tax=Candidatus Buchananbacteria bacterium CG10_big_fil_rev_8_21_14_0_10_33_19 TaxID=1974525 RepID=A0A2H0W5J5_9BACT	Candidatus Buchananbacteria bacterium CG10_big_fil_rev_8_21_14_0_10_33_19	FALSE	0.478	252	1.036e-71								Uncharacterized protein conserved in bacteria (DUF2090) [PF09863.11]				0	PMX.50_00119			69			PMX.50_00119_3-dehydroquinate_dehydratase	NO_SP	1.00002	0	0	0	0	0
PMX.50_00120	PMX.50	B	K07576	metallo-beta-lactamase family protein	A0A2G9YVW7_9BACT	UniRef90_A0A2G9YVW7 MBL fold hydrolase n=1 Tax=Candidatus Nealsonbacteria bacterium CG23_combo_of_CG06-09_8_20_14_all_39_17 TaxID=1974722 RepID=A0A2G9YVW7_9BACT	Candidatus Nealsonbacteria bacterium CG23_combo_of_CG06-09_8_20_14_all_39_17	TRUE	0.553	479	5.139e-147								Metallo-beta-lactamase superfamily domain [PF16661.7]; Beta-Casp domain [PF10996.10]; Metallo-beta-lactamase superfamily [PF00753.29]; Beta-lactamase superfamily domain [PF12706.9]; Zn-dependent metallo-hydrolase RNA specificity domain [PF07521.14]; Beta-lactamase superfamily domain [PF13483.8]		sp|C0SP91|YYCJ_BACSU Putative metallo-hydrolase YycJ; Xu	Xu	0	PMX.50_00120	K07576	K07576; metallo-beta-lactamase family protein	149			PMX.50_00120_Ribonuclease	NO_SP	1.00001	0	0	0	0	0
PMX.50_00121	PMX.50	C			A0A1F5N9D5_9BACT	UniRef90_A0A1F5N9D5 Germane domain-containing protein n=1 Tax=Candidatus Doudnabacteria bacterium RIFCSPHIGHO2_01_FULL_41_86 TaxID=1817821 RepID=A0A1F5N9D5_9BACT	Candidatus Doudnabacteria bacterium RIFCSPHIGHO2_01_FULL_41_86	FALSE	0.573	158	5.03e-37												0	PMX.50_00121			19			PMX.50_00121_hypothetical_protein	NO_SP	0.999972	0	0	0	0	0
PMX.50_00122	PMX.50	C	K03973	phage shock protein C	A0A1G2F9B2_9BACT	UniRef90_A0A1G2F9B2 PspC domain-containing protein n=1 Tax=Candidatus Portnoybacteria bacterium RBG_13_41_18 TaxID=1801991 RepID=A0A1G2F9B2_9BACT	Candidatus Portnoybacteria bacterium RBG_13_41_18	FALSE	0.405	107	1.511e-23								PspC domain [PF04024.14]				0	PMX.50_00122	K03973	pspC; phage shock protein C	14			PMX.50_00122_hypothetical_protein	NO_SP	1	0	0	0	0	0
PMX.50_00123	PMX.50	C			A0A524GE45_9BACT	UniRef90_A0A524GE45 Gmad2 domain-containing protein n=1 Tax=Parcubacteria group bacterium TaxID=2026774 RepID=A0A524GE45_9BACT	Parcubacteria group bacterium	FALSE	0.472	77	1.065e-13												0	PMX.50_00123			3	K02666	1	PMX.50_00123_hypothetical_protein	SP	0.166859	0.665831	0.166825	0.000171	0.00015	0.000141	CS pos: 25-26. Pr: 0.6439
PMX.50_00124	PMX.50	C			A0A1G2I0U0_9BACT	UniRef90_A0A1G2I0U0 Uncharacterized protein n=1 Tax=Candidatus Staskawiczbacteria bacterium RIFCSPHIGHO2_02_FULL_42_22 TaxID=1802207 RepID=A0A1G2I0U0_9BACT	Candidatus Staskawiczbacteria bacterium RIFCSPHIGHO2_02_FULL_42_22	FALSE	0.312	119	4.259e-25								Protein of unknown function (DUF3298) [PF11738.10]; Deacetylase PdaC [PF13739.8]				0	PMX.50_00124			8	K22278	7	PMX.50_00124_hypothetical_protein	NO_SP	1.00002	9e-06	0	0	0	0
PMX.50_00125	PMX.50	C			A0A2H6A8M4_9BACT	UniRef90_A0A2H6A8M4 GH16 domain-containing protein n=1 Tax=bacterium HR35 TaxID=2035430 RepID=A0A2H6A8M4_9BACT	bacterium HR35	FALSE	0.368	190	2.167e-49												0	PMX.50_00125			3	K05970	1	PMX.50_00125_Elongation_factor_P	NO_SP	1	0	0	0	0	0
PMX.50_00126	PMX.50	B			A0A1V5X0W7_9BACT	UniRef90_A0A1V5X0W7 Uncharacterized protein n=1 Tax=Parcubacteria group bacterium ADurb.Bin216 TaxID=1852939 RepID=A0A1V5X0W7_9BACT	Parcubacteria group bacterium ADurb.Bin216	TRUE	0.36	357	1.809e-102												0	PMX.50_00126			40	K20276	2	PMX.50_00126_Cardiolipin_synthase	NO_SP	0.999974	0	0	0	0	0
PMX.50_00127	PMX.50	C			A0A1V5X0L7_9BACT	UniRef90_A0A1V5X0L7 Magnesium transport protein CorA n=1 Tax=Parcubacteria group bacterium ADurb.Bin216 TaxID=1852939 RepID=A0A1V5X0L7_9BACT	Parcubacteria group bacterium ADurb.Bin216	FALSE	0.537	312	8.507e-92								CorA-like Mg2+ transporter protein [PF01544.20]				0	PMX.50_00127	K03284	corA; magnesium transporter	83			PMX.50_00127_Cobalt_magnesium_transport_protein_CorA	NO_SP	1.00002	0	0	0	0	0
PMX.50_00128	PMX.50	C	K03574,K17816	8-oxo-dGTP diphosphatase [EC:3.6.1.55]; 8-oxo-dGTP diphosphatase / 2-hydroxy-dATP diphosphatase [EC:3.6.1.55 3.6.1.56]	A0A1F8F2Z9_9BACT	UniRef90_A0A1F8F2Z9 Nudix hydrolase domain-containing protein n=1 Tax=Candidatus Yanofskybacteria bacterium RIFCSPHIGHO2_02_FULL_38_22b TaxID=1802673 RepID=A0A1F8F2Z9_9BACT	Candidatus Yanofskybacteria bacterium RIFCSPHIGHO2_02_FULL_38_22b	FALSE	0.635	205	2.27e-57								NUDIX domain [PF00293.30]				0	PMX.50_00128	K03574	mutT, NUDT15, MTH2; 8-oxo-dGTP diphosphatase [EC:3.6.1.55]	52			PMX.50_00128_8-oxo-dGTP_diphosphatase	NO_SP	1.00001	0	0	0	0	0
PMX.50_00129	PMX.50	C	K05770	translocator protein	A0A2H0YBR2_9BACT	UniRef90_A0A2H0YBR2 TspO protein n=1 Tax=Parcubacteria group bacterium CG08_land_8_20_14_0_20_43_9 TaxID=2014323 RepID=A0A2H0YBR2_9BACT	Parcubacteria group bacterium CG08_land_8_20_14_0_20_43_9	FALSE	0.49	142	1.447e-35								TspO/MBR family [PF03073.17]				0	PMX.50_00129	K05770	TSPO, BZRP; translocator protein	46			PMX.50_00129_Tryptophan-rich_protein_TspO	NO_SP	0.999968	0	0	0	0	0
PMX.50_00130	PMX.50	C			A0A2M7DAQ5_9BACT	UniRef90_A0A2M7DAQ5 Methyltransf_11 domain-containing protein n=2 Tax=Candidatus Nealsonbacteria TaxID=1817911 RepID=A0A2M7DAQ5_9BACT	Candidatus Nealsonbacteria	FALSE	0.455	159	4.878e-41								ubiE/COQ5 methyltransferase family [PF01209.20]; Methyltransferase domain [PF08241.14]; Methyltransferase domain [PF13847.8]; Methyltransferase domain [PF13649.8]; Methyltransferase domain [PF13489.8]; Methionine biosynthesis protein MetW [PF07021.14]; Tellurite resistance protein TehB [PF03848.16]; Mycolic acid cyclopropane synthetase [PF02353.22]; Protein-L-isoaspartate(D-aspartate) O-methyltra…				0	PMX.50_00130			33			PMX.50_00130_2-methoxy-6-polyprenyl-1,4-benzoquinol_methylase,_mitochondrial	NO_SP	1.00001	0	0	0	0	0
PMX.50_00131	PMX.50	E																					0	PMX.50_00131			6			PMX.50_00131_hypothetical_protein	NO_SP	0.99999	0	0	0	0	0
PMX.50_00132	PMX.50	B	K02004	putative ABC transport system permease protein	A0A358ACV0_9BACT	UniRef90_A0A358ACV0 Uncharacterized protein n=1 Tax=Candidatus Magasanikbacteria bacterium TaxID=2026717 RepID=A0A358ACV0_9BACT	Candidatus Magasanikbacteria bacterium	TRUE	0.606	467	1.102e-143								MacB-like periplasmic core domain [PF12704.9]; FtsX-like permease family [PF02687.23]				0	PMX.50_00132	K02004	ABC.CD.P; putative ABC transport system permease protein	104	K05685	8	PMX.50_00132_Macrolide_export_ATP-binding_permease_protein_MacB	NO_SP	0.896534	0.103002	8.1e-05	0.000105	0.000147	0.000134
PMX.50_00133	PMX.50	B	K02004	putative ABC transport system permease protein	A0A2N6ACN2_9BACT	UniRef90_A0A2N6ACN2 Multidrug ABC transporter substrate-binding protein n=1 Tax=Candidatus Parcubacteria bacterium TaxID=2762014 RepID=A0A2N6ACN2_9BACT	Candidatus Parcubacteria bacterium	TRUE	0.6	481	2.776e-148								MacB-like periplasmic core domain [PF12704.9]; FtsX-like permease family [PF02687.23]				0	PMX.50_00133	K02004	ABC.CD.P; putative ABC transport system permease protein	122	K05685	9	PMX.50_00133_Macrolide_export_ATP-binding_permease_protein_MacB	NO_SP	0.832999	0	0.000332	0	0	0.166677
PMX.50_00134	PMX.50	B	K02003	putative ABC transport system ATP-binding protein	A0A1F6NS56_9BACT	UniRef90_A0A1F6NS56 Macrolide ABC transporter ATP-binding protein n=1 Tax=Candidatus Magasanikbacteria bacterium RIFOXYC12_FULL_33_11 TaxID=1798701 RepID=A0A1F6NS56_9BACT	Candidatus Magasanikbacteria bacterium RIFOXYC12_FULL_33_11	TRUE	0.738	357	1.572e-108								ABC transporter [PF00005.29]; RecF/RecN/SMC N terminal domain [PF02463.21]		sp|P03273|PKG1_ADE07 Packaging protein 1; XhXrXs	Xr;Xh;Xs	0	PMX.50_00134	K02003	ABC.CD.A; putative ABC transport system ATP-binding protein	123			PMX.50_00134_putative_ABC_transporter_ATP-binding_protein_YknY	NO_SP	1.00001	0	0	0	0	0
PMX.50_00135	PMX.50	B	K02005	HlyD family secretion protein	A0A1V5WXK1_9BACT	UniRef90_A0A1V5WXK1 Macrolide export protein MacA n=1 Tax=Parcubacteria group bacterium ADurb.Bin216 TaxID=1852939 RepID=A0A1V5WXK1_9BACT	Parcubacteria group bacterium ADurb.Bin216	TRUE	0.437	446	4.215e-134								Barrel-sandwich domain of CusB or HlyD membrane-fusion [PF16576.7]; HlyD family secretion protein [PF13437.8]				0	PMX.50_00135	K02005	ABC.CD.TX; HlyD family secretion protein	17			PMX.50_00135_Multidrug_resistance_protein_MdtA	NO_SP	0.999779	0.000245	0	0	0	0
PMX.50_00136	PMX.50	B	K03703,K03703	excinuclease ABC subunit C; excinuclease ABC subunit C	A0A101G4D9_9BACT	UniRef90_A0A101G4D9 Excinuclease ABC, C subunit domain protein n=1 Tax=Parcubacteria bacterium 33_209 TaxID=1635290 RepID=A0A101G4D9_9BACT	Parcubacteria bacterium 33_209	TRUE	0.606	469	2.353e-144								UvrC RIbonuclease H-like domain [PF08459.13]; GIY-YIG catalytic domain [PF01541.26]				0	PMX.50_00136	K03703	uvrC; excinuclease ABC subunit C	101			PMX.50_00136_UvrABC_system_protein_C	NO_SP	0.999995	0	0	0	0	0
PMX.50_00137	PMX.50	B	K03701,K03701	excinuclease ABC subunit A; excinuclease ABC subunit A	A0A1V5TWS4_9BACT	UniRef90_A0A1V5TWS4 UvrABC system protein A n=1 Tax=Parcubacteria group bacterium ADurb.Bin247 TaxID=1852940 RepID=A0A1V5TWS4_9BACT	Parcubacteria group bacterium ADurb.Bin247	TRUE	0.741	1265	0								UvrA interaction domain [PF17760.3]; ABC transporter [PF00005.29]				0	PMX.50_00137	K03701	uvrA; excinuclease ABC subunit A	436			PMX.50_00137_UvrABC_system_protein_A	NO_SP	1.00002	0	0	0	0	0
PMX.50_00138	PMX.50	B	K03702	excinuclease ABC subunit B	A0A1V5WVB0_9BACT	UniRef90_A0A1V5WVB0 UvrABC system protein B n=1 Tax=Parcubacteria group bacterium ADurb.Bin216 TaxID=1852939 RepID=A0A1V5WVB0_9BACT	Parcubacteria group bacterium ADurb.Bin216	TRUE	0.736	987	1.31e-318								Type III restriction enzyme, res subunit [PF04851.17]; Ultra-violet resistance protein B [PF12344.10]; UvrB interaction domain [PF17757.3]; Helicase conserved C-terminal domain [PF00271.33]				0	PMX.50_00138	K03702	uvrB; excinuclease ABC subunit B	379			PMX.50_00138_UvrABC_system_protein_B	NO_SP	1.00003	0	0	0	0	0
PMX.50_00139	PMX.50	C			A0A0G1YKQ2_9BACT	UniRef90_A0A0G1YKQ2 RNP-1 like protein RNA-binding protein n=3 Tax=Candidatus Moranbacteria TaxID=1752737 RepID=A0A0G1YKQ2_9BACT	Candidatus Moranbacteria	FALSE	0.758	143	5.547e-37								RNA recognition motif. (a.k.a. RRM, RBD, or RNP domain) [PF00076.24]				0	PMX.50_00139			41			PMX.50_00139_hypothetical_protein	NO_SP	1.00006	0	0	0	0	0
PMX.50_00140	PMX.50	E																					0	PMX.50_00140						PMX.50_00140_hypothetical_protein	NO_SP	0.999997	0	0	0	0	0
PMX.50_00141	PMX.50	C	K11068	hemolysin III	A0A117MDN7_9BACT	UniRef90_A0A117MDN7 Channel protein, hemolysin III family n=2 Tax=unclassified Parcubacteria TaxID=1046984 RepID=A0A117MDN7_9BACT	unclassified Parcubacteria	FALSE	0.527	209	1.096e-57								Haemolysin-III related [PF03006.22]				0	PMX.50_00141	K11068	hlyIII; hemolysin III	96			PMX.50_00141_hypothetical_protein	NO_SP	1.00002	0	0	0	0	0
PMX.50_00142	PMX.50	B	K06207	GTP-binding protein	A0A1V5WVA4_9BACT	UniRef90_A0A1V5WVA4 GTP-binding protein TypA/BipA n=1 Tax=Parcubacteria group bacterium ADurb.Bin216 TaxID=1852939 RepID=A0A1V5WVA4_9BACT	Parcubacteria group bacterium ADurb.Bin216	TRUE	0.8	975	1.937e-315								Elongation factor Tu GTP binding domain [PF00009.29]; Elongation factor G C-terminus [PF00679.26]; Elongation factor Tu domain 2 [PF03144.27]				0	PMX.50_00142	K06207	typA, bipA; GTP-binding protein	345			PMX.50_00142_GTP-binding_protein_TypA_BipA	NO_SP	1.00001	0	0	0	0	0
PMX.50_00143	PMX.50	B			A0A101G4M0_9BACT	UniRef90_A0A101G4M0 NAD(FAD)-utilizing dehydrogenase n=1 Tax=Parcubacteria bacterium 33_209 TaxID=1635290 RepID=A0A101G4M0_9BACT	Parcubacteria bacterium 33_209	TRUE	0.565	441	2.289e-134								HI0933-like protein [PF03486.16]; FAD dependent oxidoreductase [PF12831.9]; FAD dependent oxidoreductase [PF01266.26]; FAD binding domain [PF00890.26]; Thi4 family [PF01946.19]; Pyridine nucleotide-disulphide oxidoreductase [PF07992.16]; Lycopene cyclase protein [PF05834.14]; FAD binding domain [PF01494.21]; NAD(P)-binding Rossmann-like domain [PF13450.8]; Pyridine nucleotide-disulphide oxidoredu…				0	PMX.50_00143			152			PMX.50_00143_3-dehydro-bile_acid_delta_4,6_-reductase	NO_SP	0.999995	0	0	0	0	0
PMX.50_00144	PMX.50	B			A0A2M6WUY7_9BACT	UniRef90_A0A2M6WUY7 Histidine kinase domain-containing protein n=1 Tax=Candidatus Falkowbacteria bacterium CG10_big_fil_rev_8_21_14_0_10_37_14 TaxID=1974561 RepID=A0A2M6WUY7_9BACT	Candidatus Falkowbacteria bacterium CG10_big_fil_rev_8_21_14_0_10_37_14	TRUE	0.535	458	1.394e-139								Histidine kinase-, DNA gyrase B-, and HSP90-like ATPase [PF02518.28]; His Kinase A (phospho-acceptor) domain [PF00512.27]; Heme NO binding associated [PF07701.16]				0	PMX.50_00144	K07636	phoR; two-component system, OmpR family, phosphate regulon sensor histidine kinase PhoR [EC:2.7.13.3]	25			PMX.50_00144_Sensor_histidine_kinase_RcsC	NO_SP	0.833307	2e-06	0	0	0	0.16668
PMX.50_00145	PMX.50	B			A0A2M6WUP1_9BACT	UniRef90_A0A2M6WUP1 Big_13 domain-containing protein n=1 Tax=Candidatus Falkowbacteria bacterium CG10_big_fil_rev_8_21_14_0_10_37_14 TaxID=1974561 RepID=A0A2M6WUP1_9BACT	Candidatus Falkowbacteria bacterium CG10_big_fil_rev_8_21_14_0_10_37_14	TRUE	0.387	397	1.111e-108												0	PMX.50_00145			3	K20276	1	PMX.50_00145_hypothetical_protein	SP	0.000209	0.999157	0.000172	0.000187	0.000149	0.000142	CS pos: 32-33. Pr: 0.9614
PMX.50_00146	PMX.50	B			A0A1V5X3Q0_9BACT	UniRef90_A0A1V5X3Q0 DEAD-box ATP-dependent RNA helicase CshA n=1 Tax=Parcubacteria group bacterium ADurb.Bin216 TaxID=1852939 RepID=A0A1V5X3Q0_9BACT	Parcubacteria group bacterium ADurb.Bin216	TRUE	0.654	485	5.302e-150								DEAD/DEAH box helicase [PF00270.31]; Helicase conserved C-terminal domain [PF00271.33]; Type III restriction enzyme, res subunit [PF04851.17]		sp|P20703|UVSW_BPT4 ATP-dependent DNA helicase uvsW; Xh	Xh	0	PMX.50_00146	K11927	rhlE; ATP-dependent RNA helicase RhlE [EC:3.6.4.13]	65	K05592	49	PMX.50_00146_ATP-dependent_RNA_helicase_CshA	NO_SP	1.00003	0	0	0	0	0
PMX.50_00147	PMX.50	E																					0	PMX.50_00147			2			PMX.50_00147_hypothetical_protein	NO_SP	1.00003	0	0	0	0	0
PMX.50_00148	PMX.50	B	K02004	putative ABC transport system permease protein	A0A2M6W608_9BACT	UniRef90_A0A2M6W608 Multidrug ABC transporter substrate-binding protein n=1 Tax=Candidatus Magasanikbacteria bacterium CG10_big_fil_rev_8_21_14_0_10_36_32 TaxID=1974646 RepID=A0A2M6W608_9BACT	Candidatus Magasanikbacteria bacterium CG10_big_fil_rev_8_21_14_0_10_36_32	TRUE	0.626	503	6.951e-156								MacB-like periplasmic core domain [PF12704.9]; FtsX-like permease family [PF02687.23]				0	PMX.50_00148	K02004	ABC.CD.P; putative ABC transport system permease protein	176			PMX.50_00148_Macrolide_export_ATP-binding_permease_protein_MacB	NO_SP	0.833212	0	0.000124	0	0	0.166682
PMX.50_00149	PMX.50	C	K02003	putative ABC transport system ATP-binding protein	A0A2H0D0F8_9BACT	UniRef90_A0A2H0D0F8 ABC transporter domain-containing protein n=4 Tax=Candidatus Kuenenbacteria TaxID=1752740 RepID=A0A2H0D0F8_9BACT	Candidatus Kuenenbacteria	FALSE	0.761	349	9.373e-106								ABC transporter [PF00005.29]; RecF/RecN/SMC N terminal domain [PF02463.21]		sp|P03273|PKG1_ADE07 Packaging protein 1; XhXrXs	Xr;Xh;Xs	0	PMX.50_00149	K02003	ABC.CD.A; putative ABC transport system ATP-binding protein	121			PMX.50_00149_putative_ABC_transporter_ATP-binding_protein_YknY	NO_SP	1.00002	0	0	0	0	0
PMX.50_00150	PMX.50	B	K02005	HlyD family secretion protein	A0A0G0T9J4_9BACT	UniRef90_A0A0G0T9J4 Efflux transporter, RND family, MFP subunit n=1 Tax=Candidatus Magasanikbacteria bacterium GW2011_GWA2_40_10 TaxID=1619037 RepID=A0A0G0T9J4_9BACT	Candidatus Magasanikbacteria bacterium GW2011_GWA2_40_10	TRUE	0.466	460	4.077e-138								Barrel-sandwich domain of CusB or HlyD membrane-fusion [PF16576.7]; HlyD family secretion protein [PF13437.8]; Cation efflux system protein CusB domain 1 [PF00529.22]				0	PMX.50_00150	K02005	ABC.CD.TX; HlyD family secretion protein	14			PMX.50_00150_Multidrug_resistance_protein_MdtA	NO_SP	1.00002	1.3e-05	0	0	0	0
PMX.50_00151	PMX.50	C			A0A1V5WZC2_9BACT	UniRef90_A0A1V5WZC2 Uncharacterized protein n=1 Tax=Parcubacteria group bacterium ADurb.Bin216 TaxID=1852939 RepID=A0A1V5WZC2_9BACT	Parcubacteria group bacterium ADurb.Bin216	FALSE	0.486	259	1.497e-73												0	PMX.50_00151			3	K12369	3	PMX.50_00151_hypothetical_protein	NO_SP	0.999995	0	0	0	0	0
PMX.50_00152	PMX.50	C	K03088	RNA polymerase sigma-70 factor, ECF subfamily	A0A1V5WZH9_9BACT	UniRef90_A0A1V5WZH9 RNA polymerase sigma factor n=1 Tax=Parcubacteria group bacterium ADurb.Bin216 TaxID=1852939 RepID=A0A1V5WZH9_9BACT	Parcubacteria group bacterium ADurb.Bin216	FALSE	0.701	257	8.022e-75								Sigma-70 region 2 [PF04542.16]; Sigma-70, region 4 [PF08281.14]				0	PMX.50_00152	K03088	rpoE; RNA polymerase sigma-70 factor, ECF subfamily	39			PMX.50_00152_RNA_polymerase_sigma-H_factor	NO_SP	1.00002	0	0	0	0	0
PMX.50_00153	PMX.50	E																					0	PMX.50_00153			2	K06006	2	PMX.50_00153_Ribonuclease_Y	SP	0.000208	0.999162	0.000175	0.000175	0.000144	0.000139	CS pos: 26-27. Pr: 0.9761
PMX.50_00154	PMX.50	B	K09759	nondiscriminating aspartyl-tRNA synthetase [EC:6.1.1.23]	A0A2J0HQ63_9BACT	UniRef90_A0A2J0HQ63 Aspartate--tRNA ligase n=3 Tax=Candidatus Moranbacteria TaxID=1752737 RepID=A0A2J0HQ63_9BACT	Candidatus Moranbacteria	TRUE	0.773	674	1.573e-214								tRNA synthetases class II (D, K and N) [PF00152.22]; OB-fold nucleic acid binding domain [PF01336.27]				0	PMX.50_00154	K09759	aspC, aspS; nondiscriminating aspartyl-tRNA synthetase [EC:6.1.1.23]	189			PMX.50_00154_Aspartate--tRNA_Asp_Asn__ligase	NO_SP	1.00001	0	0	0	0	0
PMX.50_00155	PMX.50	C	K05770	translocator protein	A0A0G1Q9E7_9BACT	UniRef90_A0A0G1Q9E7 TspO and MBR like protein n=3 Tax=Candidatus Uhrbacteria TaxID=1752732 RepID=A0A0G1Q9E7_9BACT	Candidatus Uhrbacteria	FALSE	0.568	199	1.344e-54												0	PMX.50_00155						PMX.50_00155_hypothetical_protein	NO_SP	0.807371	0.02593	0.166665	8e-06	7e-06	5e-06
PMX.50_00156	PMX.50	C	K03282	large conductance mechanosensitive channel	A0A1F7JGQ0_9BACT	UniRef90_A0A1F7JGQ0 Uncharacterized protein n=1 Tax=Candidatus Roizmanbacteria bacterium RIFCSPLOWO2_02_FULL_36_11 TaxID=1802071 RepID=A0A1F7JGQ0_9BACT	Candidatus Roizmanbacteria bacterium RIFCSPLOWO2_02_FULL_36_11	FALSE	0.713	145	1.381e-37								Large-conductance mechanosensitive channel, MscL [PF01741.20]				0	PMX.50_00156	K03282	mscL; large conductance mechanosensitive channel	31			PMX.50_00156_Large-conductance_mechanosensitive_channel	NO_SP	0.999259	0.000788	1.2e-05	5e-06	3e-06	4e-06
PMX.50_00157	PMX.50	E																					0	PMX.50_00157			2	K00278	1	PMX.50_00157_hypothetical_protein	NO_SP	1.00002	0	0	0	0	0
PMX.50_00158	PMX.50	C			A0A7C3IYX2_9BACT	UniRef90_A0A7C3IYX2 Uncharacterized protein n=2 Tax=Candidatus Woesebacteria bacterium TaxID=2026804 RepID=A0A7C3IYX2_9BACT	Candidatus Woesebacteria bacterium	FALSE	0.843	295	2.483e-88												0	PMX.50_00158			78			PMX.50_00158_hypothetical_protein	NO_SP	1.00001	0	0	0	0	0
PMX.50_00159	PMX.50	C			A0A0S7X4K0_9BACT	UniRef90_A0A0S7X4K0 N-acetyltransferase domain-containing protein n=1 Tax=Parcubacteria bacterium DG_74_2 TaxID=1703766 RepID=A0A0S7X4K0_9BACT	Parcubacteria bacterium DG_74_2	FALSE	0.675	192	4.202e-53								Acetyltransferase (GNAT) domain [PF13673.9]; Acetyltransferase (GNAT) family [PF00583.27]; Acetyltransferase (GNAT) domain [PF13508.9]; Acetyltransferase (GNAT) domain [PF13420.9]; Acetyltransferase (GNAT) domain [PF13527.9]; GCN5-related N-acetyl-transferase [PF14542.8]				0	PMX.50_00159			15	K03789	5	PMX.50_00159_putative_N-acetyltransferase_YtmI	NO_SP	1.00001	0	0	0	0	0
PMX.50_00160	PMX.50	C			A0A0G0Z0P6_9BACT	UniRef90_A0A0G0Z0P6 Uncharacterized protein n=4 Tax=Candidatus Kuenenbacteria TaxID=1752740 RepID=A0A0G0Z0P6_9BACT	Candidatus Kuenenbacteria	FALSE	0.671	147	4.777e-38												0	PMX.50_00160			6	K13292	1	PMX.50_00160_hypothetical_protein	NO_SP	0.99998	0	0	0	0	0
PMX.50_00161	PMX.50	C			A0A358ACL4_9BACT	UniRef90_A0A358ACL4 Uncharacterized protein n=1 Tax=Candidatus Magasanikbacteria bacterium TaxID=2026717 RepID=A0A358ACL4_9BACT	Candidatus Magasanikbacteria bacterium	FALSE	0.684	81	3.535e-16												0	PMX.50_00161			11	K03707	1	PMX.50_00161_hypothetical_protein	NO_SP	1	0	0	0	0	0
PMX.50_00162	PMX.50	B	K06949	ribosome biogenesis GTPase / thiamine phosphate phosphatase [EC:3.6.1.- 3.1.3.100]	A0A554I8A1_9BACT	UniRef90_A0A554I8A1 Small ribosomal subunit biogenesis GTPase RsgA n=1 Tax=Parcubacteria group bacterium LiPW_41 TaxID=2017206 RepID=A0A554I8A1_9BACT	Parcubacteria group bacterium LiPW_41	TRUE	0.685	481	4.187e-149								RsgA GTPase [PF03193.18]; Ethanolamine utilisation - propanediol utilisation [PF10662.11]				0	PMX.50_00162	K06949	rsgA, engC; ribosome biogenesis GTPase / thiamine phosphate phosphatase [EC:3.6.1.- 3.1.3.100]	158			PMX.50_00162_Small_ribosomal_subunit_biogenesis_GTPase_RsgA	NO_SP	1	0	0	0	0	0
PMX.50_00163	PMX.50	C	K07005	uncharacterized protein	A0A1V5X147_9BACT	UniRef90_A0A1V5X147 Pyridoxamine 5'-phosphate oxidase n=1 Tax=Parcubacteria group bacterium ADurb.Bin216 TaxID=1852939 RepID=A0A1V5X147_9BACT	Parcubacteria group bacterium ADurb.Bin216	FALSE	0.803	263	2.028e-77								Pyridoxamine 5'-phosphate oxidase [PF12900.9]				0	PMX.50_00163	K07005	K07005; uncharacterized protein	78			PMX.50_00163_hypothetical_protein	NO_SP	1.00002	0	0	0	0	0
PMX.50_00164	PMX.50	B	K05770,K05770	translocator protein; translocator protein	A0A0G0TT13_9BACT	UniRef90_A0A0G0TT13 Uncharacterized protein n=2 Tax=Candidatus Yanofskybacteria TaxID=1752733 RepID=A0A0G0TT13_9BACT	Candidatus Yanofskybacteria	TRUE	0.763	387	1.029e-118								TspO/MBR family [PF03073.17]				0	PMX.50_00164			75			PMX.50_00164_hypothetical_protein	NO_SP	1.00001	0	0	0	0	0
PMX.50_00165	PMX.50	E																					0	PMX.50_00165			2	K01187	1	PMX.50_00165_3__2__,5_-bisphosphate_nucleotidase_CysQ	NO_SP	0.999999	0	0	0	0	0
PMX.50_00166	PMX.50	C			A0A2H0SD08_9BACT	UniRef90_A0A2H0SD08 Uncharacterized protein n=1 Tax=Parcubacteria group bacterium CG10_big_fil_rev_8_21_14_0_10_41_35 TaxID=2014328 RepID=A0A2H0SD08_9BACT	Parcubacteria group bacterium CG10_big_fil_rev_8_21_14_0_10_41_35	FALSE	0.607	323	1.231e-95	MER0128759	S49B	MER0128759 - subfamily S49B unassigned peptidases (Desulfotomaculum acetoxidans) [S49.UPB]#S49B#{peptidase unit: 65-266}~source GEBA2500491817~	FALSE	0.389	130	2.138e-31	Serine dehydrogenase proteinase [PF01972.18]; Clp protease [PF00574.25]				0	PMX.50_00166			32			PMX.50_00166_ATP-dependent_Clp_protease_proteolytic_subunit	NO_SP	1.00005	0	0	0	0	0
PMX.50_00167	PMX.50	C			A0A1S6H6I8_9BACT	UniRef90_A0A1S6H6I8 Uncharacterized protein n=2 Tax=Bacteria TaxID=2 RepID=A0A1S6H6I8_9BACT	Bacteria	FALSE	0.28	137	6.608e-31												0	PMX.50_00167			8	K07045	1	PMX.50_00167_hypothetical_protein	NO_SP	0.999999	0	0	0	0	0
PMX.50_00168	PMX.50	B			A0A2E4PQN6_9BACT	UniRef90_A0A2E4PQN6 Uncharacterized protein n=1 Tax=bacterium TaxID=1869227 RepID=A0A2E4PQN6_9BACT	bacterium	TRUE	0.618	456	2.37e-140												0	PMX.50_00168			26	K03630	1	PMX.50_00168_hypothetical_protein	NO_SP	1.00002	0	0	0	0	0
PMX.50_00169	PMX.50	E																					0	PMX.50_00169			4	K22441	1	PMX.50_00169_hypothetical_protein	NO_SP	0.999994	0	0	0	0	0
PMX.50_00170	PMX.50	E																					0	PMX.50_00170						PMX.50_00170_hypothetical_protein	NO_SP	0.999978	0	0	0	0	0
PMX.50_00171	PMX.50	C			A0A0G1FPC7_9BACT	UniRef90_A0A0G1FPC7 Binding domain protein, excisionase family protein n=2 Tax=Candidatus Nomurabacteria TaxID=1752729 RepID=A0A0G1FPC7_9BACT	Candidatus Nomurabacteria	FALSE	0.703	90	2.223e-19								Helix-turn-helix domain [PF12728.9]				0	PMX.50_00171			13	K07450	1	PMX.50_00171_Putative_DNA-binding_proteinA	NO_SP	0.99999	0	0	0	0	0
PMX.50_00172	PMX.50	B	K07316	adenine-specific DNA-methyltransferase [EC:2.1.1.72]	A0A2H0TGB7_9BACT	UniRef90_A0A2H0TGB7 Type III restriction endonuclease subunit M n=1 Tax=Candidatus Niyogibacteria bacterium CG10_big_fil_rev_8_21_14_0_10_46_36 TaxID=1974726 RepID=A0A2H0TGB7_9BACT	Candidatus Niyogibacteria bacterium CG10_big_fil_rev_8_21_14_0_10_46_36	TRUE	0.764	875	8.834e-282								DNA methylase [PF01555.20]				0	PMX.50_00172	K07316	mod; adenine-specific DNA-methyltransferase [EC:2.1.1.72]	125			PMX.50_00172_hypothetical_protein	NO_SP	1.00003	0	0	0	0	0
PMX.50_00173	PMX.50	B	K01156	type III restriction enzyme [EC:3.1.21.5]	A0A0G2AL74_9BACT	UniRef90_A0A0G2AL74 Type III restriction enzyme, res subunit n=1 Tax=Candidatus Uhrbacteria bacterium GW2011_GWA2_52_8d TaxID=1618979 RepID=A0A0G2AL74_9BACT	Candidatus Uhrbacteria bacterium GW2011_GWA2_52_8d	TRUE	0.846	1324	0								Type III restriction enzyme, res subunit [PF04851.17]				0	PMX.50_00173	K01156	res; type III restriction enzyme [EC:3.1.21.5]	164			PMX.50_00173_hypothetical_protein	NO_SP	1.00002	0	0	0	0	0
PMX.50_00174	PMX.50	B	K06400	site-specific DNA recombinase	A0A1F6Y4J7_9BACT	UniRef90_A0A1F6Y4J7 Uncharacterized protein n=2 Tax=Candidatus Nomurabacteria TaxID=1752729 RepID=A0A1F6Y4J7_9BACT	Candidatus Nomurabacteria	TRUE	0.728	716	4.364e-228								Resolvase, N terminal domain [PF00239.23]; Recombinase [PF07508.15]; Recombinase zinc beta ribbon domain [PF13408.8]		sp|P03014|PINE_ECOLI Serine recombinase PinE; Xr	Xr	0	PMX.50_00174	K06400	spoIVCA; site-specific DNA recombinase	138			PMX.50_00174_hypothetical_protein	NO_SP	1.00003	0	0	0	0	0
PMX.50_00175	PMX.50	B			A0A2H0BWW9_9BACT	UniRef90_A0A2H0BWW9 Type III restriction endonuclease subunit R n=1 Tax=Candidatus Roizmanbacteria bacterium CG22_combo_CG10-13_8_21_14_all_38_20 TaxID=1974862 RepID=A0A2H0BWW9_9BACT	Candidatus Roizmanbacteria bacterium CG22_combo_CG10-13_8_21_14_all_38_20	TRUE	0.66	1399	0								Type III restriction enzyme, res subunit [PF04851.17]; Helicase conserved C-terminal domain [PF00271.33]; DEAD/DEAH box helicase [PF00270.31]		sp|P20703|UVSW_BPT4 ATP-dependent DNA helicase uvsW; Xh	Xh	0	PMX.50_00175			407			PMX.50_00175_ATP-dependent_RNA_helicase_SrmB	NO_SP	1.00001	0	0	0	0	0
PMX.50_00176	PMX.50	C			A0A522BNT7_9BACT	UniRef90_A0A522BNT7 Uncharacterized protein n=1 Tax=Patescibacteria group bacterium TaxID=2052139 RepID=A0A522BNT7_9BACT	Patescibacteria group bacterium	FALSE	0.687	129	2.962e-32										REFSEQ hypothetical protein; Xu	Xu	0	PMX.50_00176			18			PMX.50_00176_CRISPR-associated_endoribonuclease_Cas2	NO_SP	1.00002	0	0	0	0	0
PMX.50_00177	PMX.50	C			A0A2M7ICQ1_9BACT	UniRef90_A0A2M7ICQ1 Uncharacterized protein n=2 Tax=Patescibacteria group TaxID=1783273 RepID=A0A2M7ICQ1_9BACT	Patescibacteria group	FALSE	0.463	132	3.99e-32												0	PMX.50_00177			3	K07667	1	PMX.50_00177_Rhomboid_protease_GlpG	NO_SP	0.999984	0	0	0	0	0
PMX.50_00178	PMX.50	C			A0A0G0SES4_9BACT	UniRef90_A0A0G0SES4 Peptidase_S24 domain-containing protein n=2 Tax=Parcubacteria group TaxID=1794811 RepID=A0A0G0SES4_9BACT	Parcubacteria group	FALSE	0.457	177	1.051e-46	MER1042997	S24	MER1042997 - family S24 unassigned peptidases () [S24.UPW]#S24#{peptidase unit: 99-217}~source K2EPQ5~	FALSE	0.439	99	3.84e-22					0	PMX.50_00178	K01356	lexA; repressor LexA [EC:3.4.21.88]	30			PMX.50_00178_LexA_repressor	NO_SP	1.00004	0	0	0	0	0
PMX.50_00179	PMX.50	C			A0A0G1NA62_9BACT	UniRef90_A0A0G1NA62 Uncharacterized protein n=2 Tax=Candidatus Yanofskybacteria TaxID=1752733 RepID=A0A0G1NA62_9BACT	Candidatus Yanofskybacteria	FALSE	0.4	81	1.584e-14												0	PMX.50_00179			3	K03043	1	PMX.50_00179_Integration_host_factor_subunit_alpha	NO_SP	1.00003	0	0	0	0	0
PMX.50_00180	PMX.50	B			A0A554KRG7_9BACT	UniRef90_A0A554KRG7 Methyltransferase n=1 Tax=Parcubacteria group bacterium Gr01-1014_19 TaxID=2017178 RepID=A0A554KRG7_9BACT	Parcubacteria group bacterium Gr01-1014_19	TRUE	0.734	654	2.301e-207								DNA methylase [PF01555.20]; ParB-like nuclease domain [PF02195.20]		sp|P29538|MTH1_HAEPA Modification methylase HpaI; XhXp	Xp;Xh	0	PMX.50_00180			138			PMX.50_00180_Nucleoid_occlusion_protein	NO_SP	1.00001	0	0	0	0	0
PMX.50_00181	PMX.50	C			A0A350MNI9_9BACT	UniRef90_A0A350MNI9 Uncharacterized protein n=1 Tax=Bacteroidales bacterium TaxID=2030927 RepID=A0A350MNI9_9BACT	Bacteroidales bacterium	FALSE	0.635	156	4.232e-41												0	PMX.50_00181			5	K07497	1	PMX.50_00181_hypothetical_protein	NO_SP	0.99999	0	0	0	0	0
PMX.50_00182	PMX.50	B			A0A350MNJ0_9BACT	UniRef90_A0A350MNJ0 Terminase_6C domain-containing protein n=1 Tax=Bacteroidales bacterium TaxID=2030927 RepID=A0A350MNJ0_9BACT	Bacteroidales bacterium	TRUE	0.826	796	5.991e-256								Terminase RNaseH-like domain [PF17289.4]		sp|P10310|TERL_BPT3 Terminase, large subunit; XhXr	Xr;Xh	0	PMX.50_00182			75			PMX.50_00182_tRNA_Met__cytidine_acetyltransferase_TmcA	NO_SP	0.999996	0	0	0	0	0
PMX.50_00183	PMX.50	B			A0A1G1W8N7_9BACT	UniRef90_A0A1G1W8N7 Uncharacterized protein n=1 Tax=Candidatus Woykebacteria bacterium RBG_13_40_7b TaxID=1802594 RepID=A0A1G1W8N7_9BACT	Candidatus Woykebacteria bacterium RBG_13_40_7b	TRUE	0.542	343	2.578e-101								Endonuclease NucS [PF01939.18]				0	PMX.50_00183			19			PMX.50_00183_Endonuclease_NucS	NO_SP	1.00001	0	0	0	0	0
PMX.50_00184	PMX.50	C			A0A0G0VCA3_9BACT	UniRef90_A0A0G0VCA3 bPH_2 domain-containing protein n=3 Tax=Patescibacteria group TaxID=1783273 RepID=A0A0G0VCA3_9BACT	Patescibacteria group	FALSE	0.7	213	4.136e-60								Bacterial PH domain [PF03703.16]				0	PMX.50_00184			10	K08981	1	PMX.50_00184_UDP-N-acetyl-D-mannosamine_dehydrogenase	NO_SP	0.999953	0	0	0	0	0
PMX.50_00185	PMX.50	C	K06400	site-specific DNA recombinase	A0A1F8FAP1_9BACT	UniRef90_A0A1F8FAP1 Uncharacterized protein n=1 Tax=Candidatus Yanofskybacteria bacterium RIFCSPHIGHO2_02_FULL_41_11 TaxID=1802675 RepID=A0A1F8FAP1_9BACT	Candidatus Yanofskybacteria bacterium RIFCSPHIGHO2_02_FULL_41_11	FALSE	0.632	521	7.575e-162								Resolvase, N terminal domain [PF00239.23]; Recombinase [PF07508.15]		sp|P03014|PINE_ECOLI Serine recombinase PinE; Xr	Xr	0	PMX.50_00185	K06400	spoIVCA; site-specific DNA recombinase	151			PMX.50_00185_hypothetical_protein	NO_SP	1.00003	0	0	0	0	0
PMX.50_00186	PMX.50	B	K00558,K01356,K01356	DNA (cytosine-5)-methyltransferase 1 [EC:2.1.1.37]; repressor LexA [EC:3.4.21.88]; repressor LexA [EC:3.4.21.88]	A0A0G0EX51_9BACT	UniRef90_A0A0G0EX51 LexA repressor n=1 Tax=Candidatus Moranbacteria bacterium GW2011_GWF2_35_39 TaxID=1618721 RepID=A0A0G0EX51_9BACT	Candidatus Moranbacteria bacterium GW2011_GWF2_35_39	TRUE	0.712	747	5.937e-238	MER0414324	S24	MER0414324 - family S24 unassigned peptidases () [S24.UPW]#S24#{peptidase unit: 107-199}~source EKE06710~	FALSE	0.762	131	4.996e-30	C-5 cytosine-specific DNA methylase [PF00145.19]; LexA DNA binding domain [PF01726.18]; Peptidase S24-like [PF00717.25]		sp|P34877|MTSA_LACLC Modification methylase ScrFIA; XhXp	Xp;Xh	0	PMX.50_00186	K00558	DNMT1, dcm; DNA (cytosine-5)-methyltransferase 1 [EC:2.1.1.37]	64			PMX.50_00186_LexA_repressor	NO_SP	1.00003	0	0	0	0	0
PMX.50_00187	PMX.50	C			A0A1G2QPP0_9BACT	UniRef90_A0A1G2QPP0 Uncharacterized protein n=1 Tax=Candidatus Vogelbacteria bacterium RIFOXYD2_FULL_44_9 TaxID=1802441 RepID=A0A1G2QPP0_9BACT	Candidatus Vogelbacteria bacterium RIFOXYD2_FULL_44_9	FALSE	0.683	261	2.864e-76								Bsp6I restriction endonuclease [PF09504.12]				0	PMX.50_00187			25	K01689	1	PMX.50_00187_hypothetical_protein	NO_SP	1.00001	0	0	0	0	0
PMX.50_00188	PMX.50	C			A0A1F6A2X8_9BACT	UniRef90_A0A1F6A2X8 Uncharacterized protein n=1 Tax=Candidatus Gottesmanbacteria bacterium RIFCSPHIGHO2_02_FULL_39_14 TaxID=1798383 RepID=A0A1F6A2X8_9BACT	Candidatus Gottesmanbacteria bacterium RIFCSPHIGHO2_02_FULL_39_14	FALSE	0.632	227	1.634e-64												0	PMX.50_00188			8	K07720	1	PMX.50_00188_hypothetical_protein	NO_SP	1.00002	0	0	0	0	0
PMX.50_00189	PMX.50	C			A0A2M7YM11_9BACT	UniRef90_A0A2M7YM11 Uncharacterized protein n=1 Tax=Candidatus Portnoybacteria bacterium CG_4_9_14_3_um_filter_43_11 TaxID=1974805 RepID=A0A2M7YM11_9BACT	Candidatus Portnoybacteria bacterium CG_4_9_14_3_um_filter_43_11	FALSE	0.663	287	8.141e-85												0	PMX.50_00189			40			PMX.50_00189_Circadian_clock_protein_KaiB	NO_SP	1.00002	0	0	0	0	0
PMX.50_00190	PMX.50	B			A0A101G400_9BACT	UniRef90_A0A101G400 RNA polymerase sigma factor n=1 Tax=Parcubacteria bacterium 33_209 TaxID=1635290 RepID=A0A101G400_9BACT	Parcubacteria bacterium 33_209	TRUE	0.756	568	5.786e-179								Sigma-70 region 3 [PF04539.18]; Sigma-70 factor, region 1.2 [PF00140.22]; Sigma-70, region 4 [PF04545.18]; Sigma-70 factor, region 1.1 [PF03979.16]		sp|P33658|RPSG_CLOAB RNA polymerase sigma-G factor; Xh	Xh	0	PMX.50_00190	K03086	rpoD; RNA polymerase primary sigma factor	161			PMX.50_00190_RNA_polymerase_sigma_factor_SigA	NO_SP	1.00002	0	0	0	0	0
PMX.50_00191	PMX.50	B	K02316	DNA primase [EC:2.7.7.101]	A0A2M7DB01_9BACT	UniRef90_A0A2M7DB01 DNA primase n=2 Tax=Candidatus Nealsonbacteria TaxID=1817911 RepID=A0A2M7DB01_9BACT	Candidatus Nealsonbacteria	TRUE	0.534	609	1.326e-188								DNA primase catalytic core, N-terminal domain [PF08275.13]; CHC2 zinc finger [PF01807.22]; Toprim-like [PF13155.8]; Toprim domain [PF13662.8]		sp|P04520|PRIM_BPT4 DNA primase; XhXr	Xr;Xh	0	PMX.50_00191	K02316	dnaG; DNA primase [EC:2.7.7.101]	122			PMX.50_00191_DNA_primase	NO_SP	1.00001	0	0	0	0	0
PMX.50_00192	PMX.50	B			A0A2M7DB29_9BACT	UniRef90_A0A2M7DB29 PDZ domain-containing protein n=1 Tax=Candidatus Nealsonbacteria bacterium CG02_land_8_20_14_3_00_34_20 TaxID=1974698 RepID=A0A2M7DB29_9BACT	Candidatus Nealsonbacteria bacterium CG02_land_8_20_14_3_00_34_20	TRUE	0.55	459	1.166e-140	MER0902951	S01C	MER0902951 - subfamily S1C unassigned peptidases () [S01.UPC]#S01C#{peptidase unit: 163-442}~source K2F963~	FALSE	0.566	300	7.031e-88	Trypsin-like peptidase domain [PF13365.8]; PDZ domain [PF13180.8]; PDZ domain [PF17820.3]		REFSEQ trypsin-like peptidase domain-containing protein; Xu	Xu	0	PMX.50_00192	K04771	degP, htrA; serine protease Do [EC:3.4.21.107]	46			PMX.50_00192_hypothetical_protein	NO_SP	0.99997	0	0	0	0	0
PMX.50_00193	PMX.50	C			A0A1V5WWJ4_9BACT	UniRef90_A0A1V5WWJ4 UDP-Glc:alpha-D-GlcNAc-diphosphoundecaprenol beta-1,3-glucosyltransferase WfgD n=1 Tax=Parcubacteria group bacterium ADurb.Bin216 TaxID=1852939 RepID=A0A1V5WWJ4_9BACT	Parcubacteria group bacterium ADurb.Bin216	FALSE	0.63	291	1.015e-85								Glycosyltransferase like family 2 [PF13641.8]; Glycosyl transferase family 2 [PF00535.28]; Glycosyltransferase like family 2 [PF10111.11]	GT2 cellulose synthase (EC 2.4.1.12); chitin synthase (EC 2.4.1.16); dolichyl-phosphate beta-D-mannosyltransferase (EC 2.4.1.83); dolichyl-phosphate beta-glucosyltransferase (EC 2.4.1.117); N-acetylglucosaminyltransferase (EC 2.4.1.-); N-acetylgalactosaminyltransferase (EC 2.4.1.-); hyaluronan synthase (EC 2.4.1.212); chitin oligosaccharide synthase (EC 2.4.1.-); beta-1,3-glucan synthase (EC 2.4.…			0	PMX.50_00193			36			PMX.50_00193_Undecaprenyl-phosphate_4-deoxy-4-formamido-L-arabinose_transferase	NO_SP	1.00003	0	0	0	0	0
PMX.50_00194	PMX.50	B			A0A1V5WWW3_9BACT	UniRef90_A0A1V5WWW3 Beta-galactosidase n=1 Tax=Parcubacteria group bacterium ADurb.Bin216 TaxID=1852939 RepID=A0A1V5WWW3_9BACT	Parcubacteria group bacterium ADurb.Bin216	TRUE	0.648	392	8.161e-119								Beta-galactosidase [PF02449.17]; Glycosyl hydrolase family 10 [PF00331.22]				0	PMX.50_00194			4	K12308	2	PMX.50_00194_hypothetical_protein	NO_SP	0.829986	0.169954	1.4e-05	7e-06	8e-06	6e-06
PMX.50_00195	PMX.50	C			A0A1G2HL62_9BACT	UniRef90_A0A1G2HL62 Uncharacterized protein n=1 Tax=Candidatus Staskawiczbacteria bacterium RIFCSPHIGHO2_01_FULL_34_27 TaxID=1802199 RepID=A0A1G2HL62_9BACT	Candidatus Staskawiczbacteria bacterium RIFCSPHIGHO2_01_FULL_34_27	FALSE	0.505	278	7.863e-80												0	PMX.50_00195			7	K08978	2	PMX.50_00195_hypothetical_protein	NO_SP	0.999986	0	0	0	0	0
PMX.50_00196	PMX.50	B			A0A2H0YM64_9BACT	UniRef90_A0A2H0YM64 Uncharacterized protein n=1 Tax=Candidatus Nealsonbacteria bacterium CG08_land_8_20_14_0_20_38_20 TaxID=1974705 RepID=A0A2H0YM64_9BACT	Candidatus Nealsonbacteria bacterium CG08_land_8_20_14_0_20_38_20	TRUE	0.626	544	1.132e-169								Monogalactosyldiacylglycerol (MGDG) synthase [PF06925.13]				0	PMX.50_00196			121	K03429	3	PMX.50_00196_hypothetical_protein	NO_SP	1.00001	0	0	0	0	0
PMX.50_00197	PMX.50	C	K02238	competence protein ComEC	A0A7C5C0P3_9BACT	UniRef90_A0A7C5C0P3 ComEC/Rec2 family competence protein n=1 Tax=Candidatus Parcubacteria bacterium TaxID=2762014 RepID=A0A7C5C0P3_9BACT	Candidatus Parcubacteria bacterium	FALSE	0.363	313	3.553e-89								Competence protein [PF03772.18]				0	PMX.50_00197	K02238	comEC; competence protein ComEC	62			PMX.50_00197_hypothetical_protein	NO_SP	0.999988	0	0	0	0	0
PMX.50_00198	PMX.50	C			A0A1V5WYX8_9BACT	UniRef90_A0A1V5WYX8 Rhomboid protease AarA n=1 Tax=Parcubacteria group bacterium ADurb.Bin216 TaxID=1852939 RepID=A0A1V5WYX8_9BACT	Parcubacteria group bacterium ADurb.Bin216	FALSE	0.579	226	5.442e-64	MER1079351	S54	MER1079351 - family S54 unassigned peptidases (Thermincola potens) [S54.UPW]#S54#{peptidase unit: 43-221}~source D5XE05~	FALSE	0.524	150	7.946e-40	Rhomboid family [PF01694.24]				0	PMX.50_00198			64			PMX.50_00198_Rhomboid_protease_GlpG	NO_SP	1.00004	0	0	0	0	0
PMX.50_00199	PMX.50	C	K04069	pyruvate formate lyase activating enzyme [EC:1.97.1.4]	A0A7C4Z3D5_9BACT	UniRef90_A0A7C4Z3D5 Anaerobic ribonucleoside-triphosphate reductase activating protein n=1 Tax=Candidatus Wolfebacteria bacterium TaxID=2030812 RepID=A0A7C4Z3D5_9BACT	Candidatus Wolfebacteria bacterium	FALSE	0.638	295	4.782e-87								Radical SAM superfamily [PF04055.23]; 4Fe-4S single cluster domain [PF13394.8]; 4Fe-4S single cluster domain [PF13353.8]				0	PMX.50_00199	K04069	pflA, pflC, pflE; pyruvate formate lyase activating enzyme [EC:1.97.1.4]	93			PMX.50_00199_Pyruvate_formate-lyase_1-activating_enzyme	NO_SP	1	0	0	0	0	0
PMX.50_00200	PMX.50	C			A0A1V5WZ21_9BACT	UniRef90_A0A1V5WZ21 Anaerobic ribonucleoside triphosphate reductase n=1 Tax=Parcubacteria group bacterium ADurb.Bin216 TaxID=1852939 RepID=A0A1V5WZ21_9BACT	Parcubacteria group bacterium ADurb.Bin216	FALSE	0.695	124	1.816e-30								Anaerobic ribonucleoside-triphosphate reductase [PF13597.8]				0	PMX.50_00200						PMX.50_00200_hypothetical_protein	NO_SP	1.00002	0	0	0	0	0
PMX.50_00201	PMX.50	B	K21636	ribonucleoside-triphosphate reductase (formate) [EC:1.1.98.6]	A0A1V5WYW0_9BACT	UniRef90_A0A1V5WYW0 Anaerobic ribonucleoside-triphosphate reductase n=1 Tax=Parcubacteria group bacterium ADurb.Bin216 TaxID=1852939 RepID=A0A1V5WYW0_9BACT	Parcubacteria group bacterium ADurb.Bin216	TRUE	0.858	1250	0								Anaerobic ribonucleoside-triphosphate reductase [PF13597.8]; ATP cone domain [PF03477.18]		sp|Q9L646|NRDD_SALTY Anaerobic ribonucleoside-triphosphate reductase; Xh	Xh	0	PMX.50_00201	K21636	nrdD; ribonucleoside-triphosphate reductase (formate) [EC:1.1.98.6]	418			PMX.50_00201_Anaerobic_ribonucleoside-triphosphate_reductase	NO_SP	1.00003	0	0	0	0	0
PMX.50_00202	PMX.50	B	K03531	cell division protein FtsZ	A0A1V5WYV0_9BACT	UniRef90_A0A1V5WYV0 Cell division protein FtsZ n=1 Tax=Parcubacteria group bacterium ADurb.Bin216 TaxID=1852939 RepID=A0A1V5WYV0_9BACT	Parcubacteria group bacterium ADurb.Bin216	TRUE	0.703	433	1.661e-133								Tubulin/FtsZ family, GTPase domain [PF00091.27]; FtsZ family, C-terminal domain [PF12327.10]				0	PMX.50_00202	K03531	ftsZ; cell division protein FtsZ	99			PMX.50_00202_Cell_division_protein_FtsZ	NO_SP	1.00003	0	0	0	0	0
PMX.50_00203	PMX.50	B	K03590	cell division protein FtsA	A0A2M7DAI7_9BACT	UniRef90_A0A2M7DAI7 Cell division protein FtsA n=2 Tax=Candidatus Nealsonbacteria TaxID=1817911 RepID=A0A2M7DAI7_9BACT	Candidatus Nealsonbacteria	TRUE	0.507	392	3.303e-117								Cell division protein FtsA [PF14450.8]; MreB/Mbl protein [PF06723.15]; SHS2 domain inserted in FTSA [PF02491.22]; Type IV pilus assembly protein PilM; [PF11104.10]				0	PMX.50_00203	K03590	ftsA; cell division protein FtsA	97			PMX.50_00203_Cell_division_protein_FtsA	NO_SP	0.999993	0	0	0	0	0
PMX.50_00204	PMX.50	C	K07042	probable rRNA maturation factor	A0A1V5WYU5_9BACT	UniRef90_A0A1V5WYU5 Endoribonuclease YbeY n=1 Tax=Parcubacteria group bacterium ADurb.Bin216 TaxID=1852939 RepID=A0A1V5WYU5_9BACT	Parcubacteria group bacterium ADurb.Bin216	FALSE	0.473	124	5.735e-30								Endoribonuclease YbeY [PF02130.19]				0	PMX.50_00204	K07042	ybeY, yqfG; probable rRNA maturation factor	25			PMX.50_00204_Endoribonuclease_YbeY	NO_SP	1.00003	0	0	0	0	0
PMX.50_00205	PMX.50	C	K09117	uncharacterized protein	A0A1V5WXY3_9BACT	UniRef90_A0A1V5WXY3 Yqey-like protein n=1 Tax=Parcubacteria group bacterium ADurb.Bin216 TaxID=1852939 RepID=A0A1V5WXY3_9BACT	Parcubacteria group bacterium ADurb.Bin216	FALSE	0.568	177	1.901e-47								Yqey-like protein [PF09424.12]		REFSEQ hypothetical protein; Xu	Xu	0	PMX.50_00205	K09117	K09117; uncharacterized protein	51			PMX.50_00205_putative_protein_YqeY	NO_SP	1.00002	0	0	0	0	0
PMX.50_00206	PMX.50	C			A0A101G4H4_9BACT	UniRef90_A0A101G4H4 Uncharacterized protein n=1 Tax=Parcubacteria bacterium 33_209 TaxID=1635290 RepID=A0A101G4H4_9BACT	Parcubacteria bacterium 33_209	FALSE	0.642	90	2.997e-19												0	PMX.50_00206	K02970	RP-S21, MRPS21, rpsU; small subunit ribosomal protein S21	16			PMX.50_00206_hypothetical_protein	NO_SP	1.00002	0	0	0	0	0
PMX.50_00207	PMX.50	B	K01892	histidyl-tRNA synthetase [EC:6.1.1.21]	A0A0S7YAP9_9BACT	UniRef90_A0A0S7YAP9 Histidine--tRNA ligase n=1 Tax=Parcubacteria bacterium DG_74_3 TaxID=1703767 RepID=A0A0S7YAP9_9BACT	Parcubacteria bacterium DG_74_3	TRUE	0.617	512	1.56e-158								Histidyl-tRNA synthetase [PF13393.8]; Anticodon binding domain [PF03129.22]				0	PMX.50_00207	K01892	HARS, hisS; histidyl-tRNA synthetase [EC:6.1.1.21]	173			PMX.50_00207_Histidine--tRNA_ligase	NO_SP	1.00003	0	0	0	0	0
PMX.50_00208	PMX.50	C	K03100	signal peptidase I [EC:3.4.21.89]	A0A1V5WXL6_9BACT	UniRef90_A0A1V5WXL6 Signal peptidase I n=1 Tax=Parcubacteria group bacterium ADurb.Bin216 TaxID=1852939 RepID=A0A1V5WXL6_9BACT	Parcubacteria group bacterium ADurb.Bin216	FALSE	0.617	219	1.114e-61	MER0246527	S26A	MER0246527 - signal peptidase ({Mycobacterium tuberculosis}-type) (Thermincola potens) [S26.024]#S26A#{peptidase unit: 67-211}~source YP_003640788~	FALSE	0.519	142	4.244e-37	Signal peptidase, peptidase S26 [PF10502.11]				0	PMX.50_00208	K03100	lepB; signal peptidase I [EC:3.4.21.89]	55			PMX.50_00208_hypothetical_protein	NO_SP	1.00003	0	0	0	0	0
PMX.50_00209	PMX.50	C	K23144	UDP-N-acetylglucosamine diphosphorylase / glucose-1-phosphate thymidylyltransferase / UDP-N-acetylgalactosamine diphosphorylase / glucosamine-1-phosphate N-acetyltransferase / galactosamine-1-phosphate N-acetyltransferase [EC:2.7.7.23 2.7.7.24 2.7.7.83 2.3.1.157 2.3.1.276]	A0A1V5WXQ7_9BACT	UniRef90_A0A1V5WXQ7 Glucosamine-1-phosphate N-acetyltransferase n=1 Tax=Parcubacteria group bacterium ADurb.Bin216 TaxID=1852939 RepID=A0A1V5WXQ7_9BACT	Parcubacteria group bacterium ADurb.Bin216	FALSE	0.653	509	2.818e-158								Nucleotidyl transferase [PF00483.25]; MobA-like NTP transferase domain [PF12804.9]; Domain of unknown function (DUF4954) [PF16314.7]; Bacterial transferase hexapeptide (six repeats) [PF00132.26]; Hexapeptide repeat of succinyl-transferase [PF14602.8]		sp|P55257|RMLA_YEREN Glucose-1-phosphate thymidylyltransferase; Xh	Xh	0	PMX.50_00209	K23144	K23144; UDP-N-acetylglucosamine diphosphorylase / glucose-1-phosphate thymidylyltransferase / UDP-N-acetylgalactosamine diphosphorylase / glucosamine-1-phosphate N-acetyltransferase / galactosamine-1-phosphate N-acetyltransferase [EC:2.7.7.23 2.7.7.24 2.7.7.83 2.3.1.157 2.3.1.276]	149			PMX.50_00209_Bifunctional_protein_GlmU	NO_SP	1.00002	0	0	0	0	0
PMX.50_00210	PMX.50	E																					0	PMX.50_00210			2	K01679	1	PMX.50_00210_hypothetical_protein	NO_SP	0.999987	0	0	0	0	0
PMX.50_00211	PMX.50	C			A0A2M7IJ23_9BACT	UniRef90_A0A2M7IJ23 Uncharacterized protein n=5 Tax=Parcubacteria group TaxID=1794811 RepID=A0A2M7IJ23_9BACT	Parcubacteria group	FALSE	0.354	170	3.564e-43												0	PMX.50_00211			1	K06153	1	PMX.50_00211_hypothetical_protein	NO_SP	1.00001	0	0	0	0	0
PMX.50_00212	PMX.50	C			A0A3R7DDI1_9ARCH	UniRef90_A0A3R7DDI1 Uncharacterized protein n=1 Tax=Candidatus Bathyarchaeota archaeon TaxID=2026714 RepID=A0A3R7DDI1_9ARCH	Candidatus Bathyarchaeota archaeon	FALSE	0.358	269	5.832e-73												0	PMX.50_00212			7	K24821	1	PMX.50_00212_hypothetical_protein	NO_SP	1	0	0	0	0	0
PMX.50_00213	PMX.50	E																					0	PMX.50_00213						PMX.50_00213_hypothetical_protein	NO_SP	0.999997	0	0	0	0	0
PMX.50_00214	PMX.50	E																					0	PMX.50_00214						PMX.50_00214_hypothetical_protein	NO_SP	0.480873	0.095266	0.423757	4.6e-05	3.8e-05	3.2e-05
PMX.50_00215	PMX.50	C	K07448	restriction system protein	A0A3D5XPZ0_9FIRM	UniRef90_A0A3D5XPZ0 Mrr_cat domain-containing protein n=1 Tax=Erysipelotrichaceae bacterium TaxID=2049044 RepID=A0A3D5XPZ0_9FIRM	Erysipelotrichaceae bacterium	FALSE	0.518	268	6.431e-77								Restriction endonuclease [PF04471.14]				0	PMX.50_00215	K07448	mrr; restriction system protein	10			PMX.50_00215_Divalent-cation_tolerance_protein_CutA	NO_SP	0.999991	0	0	0	0	0
PMX.50_00216	PMX.50	B	K03070,K03070	preprotein translocase subunit SecA [EC:7.4.2.8]; preprotein translocase subunit SecA [EC:7.4.2.8]	A0A1G2DWK9_9BACT	UniRef90_A0A1G2DWK9 Protein translocase subunit SecA n=1 Tax=Candidatus Nealsonbacteria bacterium RBG_13_37_56 TaxID=1801661 RepID=A0A1G2DWK9_9BACT	Candidatus Nealsonbacteria bacterium RBG_13_37_56	TRUE	0.662	1067	0								SecA DEAD-like domain [PF07517.16]; SecA preprotein cross-linking domain [PF01043.22]; SecA Wing and Scaffold domain [PF07516.15]; SEC-C motif [PF02810.17]				0	PMX.50_00216	K03070	secA; preprotein translocase subunit SecA [EC:7.4.2.8]	409			PMX.50_00216_Protein_translocase_subunit_SecA	NO_SP	1	0	0	0	0	0
PMX.50_00217	PMX.50	C			A0A0G1VLH6_9BACT	UniRef90_A0A0G1VLH6 Uncharacterized protein n=2 Tax=unclassified Parcubacteria group TaxID=1794840 RepID=A0A0G1VLH6_9BACT	unclassified Parcubacteria group	FALSE	0.408	79	9.385e-15								Sigma 54 modulation protein / S30EA ribosomal protein [PF02482.21]				0	PMX.50_00217	K05808	yhbH; putative sigma-54 modulation protein	11			PMX.50_00217_Ribosome_hibernation_promotion_factor	NO_SP	1.00002	0	0	0	0	0
PMX.50_00218	PMX.50	E																					0	PMX.50_00218						PMX.50_00218_hypothetical_protein	NO_SP	0.999985	0	0	0	0	0
PMX.50_00219	PMX.50	C	K00075	UDP-N-acetylmuramate dehydrogenase [EC:1.3.1.98]	A0A101G476_9BACT	UniRef90_A0A101G476 UDP-N-acetylenolpyruvoylglucosamine reductase n=1 Tax=Parcubacteria bacterium 33_209 TaxID=1635290 RepID=A0A101G476_9BACT	Parcubacteria bacterium 33_209	FALSE	0.455	246	8.796e-69								UDP-N-acetylenolpyruvoylglucosamine reductase, C-terminal domain [PF02873.18]; FAD binding domain [PF01565.25]				0	PMX.50_00219	K00075	murB; UDP-N-acetylmuramate dehydrogenase [EC:1.3.1.98]	75			PMX.50_00219_UDP-N-acetylenolpyruvoylglucosamine_reductase	NO_SP	1.00002	0	0	0	0	0
PMX.50_00220	PMX.50	E																					0	PMX.50_00220			3	K01087	1	PMX.50_00220_hypothetical_protein	NO_SP	0.999987	0	0	0	0	0
PMX.50_00221	PMX.50	C			A0A101G4G6_9BACT	UniRef90_A0A101G4G6 TPR Domain containing protein n=1 Tax=Parcubacteria bacterium 33_209 TaxID=1635290 RepID=A0A101G4G6_9BACT	Parcubacteria bacterium 33_209	FALSE	0.269	217	1.663e-55								Tetratricopeptide repeat [PF14559.8]				0	PMX.50_00221			3	K01768	1	PMX.50_00221_Beta-barrel_assembly-enhancing_protease	NO_SP	1.00001	0	0	0	0	0
PMX.50_00222	PMX.50	E																					0	PMX.50_00222			2	K00059	1	PMX.50_00222_hypothetical_protein	NO_SP	0.999998	0	0	0	0	0
PMX.50_00223	PMX.50	C	K01056	peptidyl-tRNA hydrolase, PTH1 family [EC:3.1.1.29]	A0A2D6FKF4_9BACT	UniRef90_A0A2D6FKF4 Peptidyl-tRNA hydrolase n=1 Tax=Parcubacteria group bacterium TaxID=2026774 RepID=A0A2D6FKF4_9BACT	Parcubacteria group bacterium	FALSE	0.508	159	3.72e-41								Peptidyl-tRNA hydrolase [PF01195.21]				0	PMX.50_00223	K01056	PTH1, pth, spoVC; peptidyl-tRNA hydrolase, PTH1 family [EC:3.1.1.29]	68			PMX.50_00223_Peptidyl-tRNA_hydrolase	NO_SP	1.00001	0	0	0	0	0
PMX.50_00224	PMX.50	B	K03168	DNA topoisomerase I [EC:5.6.2.1]	A0A7C5I1R5_9BACT	UniRef90_A0A7C5I1R5 DNA topoisomerase 1 n=1 Tax=Candidatus Parcubacteria bacterium TaxID=2762014 RepID=A0A7C5I1R5_9BACT	Candidatus Parcubacteria bacterium	TRUE	0.602	792	1.195e-250								DNA topoisomerase [PF01131.22]; Toprim domain [PF01751.24]; Topoisomerase DNA binding C4 zinc finger [PF01396.21]				0	PMX.50_00224	K03168	topA; DNA topoisomerase I [EC:5.6.2.1]	311			PMX.50_00224_DNA_topoisomerase_1	NO_SP	0.999992	0	0	0	0	0
PMX.50_00225	PMX.50	B	K01207	beta-N-acetylhexosaminidase [EC:3.2.1.52]	A0A1F2X097_9ACTN	UniRef90_A0A1F2X097 Glyco_hydro_3 domain-containing protein n=1 Tax=Actinobacteria bacterium RBG_19FT_COMBO_36_27 TaxID=1797206 RepID=A0A1F2X097_9ACTN	Actinobacteria bacterium RBG_19FT_COMBO_36_27	TRUE	0.618	423	8.957e-129								Glycosyl hydrolase family 3 N terminal domain [PF00933.23]	GH3 beta-glucosidase (EC 3.2.1.21); xylan 1,4-beta-xylosidase (EC 3.2.1.37); beta-glucosylceramidase (EC 3.2.1.45); beta-N-acetylhexosaminidase (EC 3.2.1.52); alpha-L-arabinofuranosidase (EC 3.2.1.55); glucan 1,4-beta-glucosidase (EC 3.2.1.74); isoprimeverose-producing oligoxyloglucan hydrolase (EC 3.2.1.120); coniferin beta-glucosidase (EC 3.2.1.126); exo-1,3-1,4-glucanase (EC 3.2.1.-); beta-N-a…			0	PMX.50_00225	K01207	nagZ; beta-N-acetylhexosaminidase [EC:3.2.1.52]	207			PMX.50_00225_Beta-hexosaminidase	NO_SP	0.999983	1.7e-05	0	0	0	0
PMX.50_00226	PMX.50	E																					0	PMX.50_00226						PMX.50_00226_hypothetical_protein	NO_SP	0.999997	0	0	0	0	0
PMX.50_00227	PMX.50	E																					0	PMX.50_00227						PMX.50_00227_hypothetical_protein	NO_SP	1.00001	0	0	0	0	0
PMX.50_00228	PMX.50	C			A0A1V5WV10_9BACT	UniRef90_A0A1V5WV10 Uncharacterized protein n=1 Tax=Parcubacteria group bacterium ADurb.Bin216 TaxID=1852939 RepID=A0A1V5WV10_9BACT	Parcubacteria group bacterium ADurb.Bin216	FALSE	0.624	172	2.189e-46												0	PMX.50_00228			20			PMX.50_00228_hypothetical_protein	NO_SP	1.00003	0	0	0	0	0
PMX.50_00229	PMX.50	C	K03497	ParB family transcriptional regulator, chromosome partitioning protein	A0A1V5WXN0_9BACT	UniRef90_A0A1V5WXN0 Chromosome-partitioning protein Spo0J n=1 Tax=Parcubacteria group bacterium ADurb.Bin216 TaxID=1852939 RepID=A0A1V5WXN0_9BACT	Parcubacteria group bacterium ADurb.Bin216	FALSE	0.55	309	4.94e-91								ParB-like nuclease domain [PF02195.20]; HTH domain found in ParB protein [PF17762.3]		REFSEQ hypothetical protein; Xu	Xu	0	PMX.50_00229	K03497	parB, spo0J; ParB family transcriptional regulator, chromosome partitioning protein	85			PMX.50_00229_Nucleoid_occlusion_protein	NO_SP	1	0	0	0	0	0
PMX.50_00230	PMX.50	B	K03496	chromosome partitioning protein	A0A1V5WXT7_9BACT	UniRef90_A0A1V5WXT7 Sporulation initiation inhibitor protein Soj n=1 Tax=Parcubacteria group bacterium ADurb.Bin216 TaxID=1852939 RepID=A0A1V5WXT7_9BACT	Parcubacteria group bacterium ADurb.Bin216	TRUE	0.735	373	7.267e-114								AAA domain [PF13614.8]; Cellulose biosynthesis protein BcsQ [PF06564.14]; NUBPL iron-transfer P-loop NTPase [PF10609.11]; ATPase MipZ [PF09140.13]; VirC1 protein [PF07015.13]; CobQ/CobB/MinD/ParA nucleotide binding domain [PF01656.25]; Anion-transporting ATPase [PF02374.17]		sp|P07620|PARA_ECOLX Plasmid partition protein A; Xh	Xh	0	PMX.50_00230	K03496	parA, soj; chromosome partitioning protein	118			PMX.50_00230_Sporulation_initiation_inhibitor_protein_Soj	NO_SP	0.999991	0	0	0	0	0
PMX.50_00232	PMX.50	E																					0	PMX.50_00232			2			PMX.50_00232_hypothetical_protein	NO_SP	1.00003	0	0	0	0	0
PMX.50_00233	PMX.50	B	K23144	UDP-N-acetylglucosamine diphosphorylase / glucose-1-phosphate thymidylyltransferase / UDP-N-acetylgalactosamine diphosphorylase / glucosamine-1-phosphate N-acetyltransferase / galactosamine-1-phosphate N-acetyltransferase [EC:2.7.7.23 2.7.7.24 2.7.7.83 2.3.1.157 2.3.1.276]	A0A1V5WXQ7_9BACT	UniRef90_A0A1V5WXQ7 Glucosamine-1-phosphate N-acetyltransferase n=1 Tax=Parcubacteria group bacterium ADurb.Bin216 TaxID=1852939 RepID=A0A1V5WXQ7_9BACT	Parcubacteria group bacterium ADurb.Bin216	TRUE	0.649	508	8.332e-158								Nucleotidyl transferase [PF00483.25]; MobA-like NTP transferase domain [PF12804.9]; Bacterial transferase hexapeptide (six repeats) [PF00132.26]; Hexapeptide repeat of succinyl-transferase [PF14602.8]; Domain of unknown function (DUF4954) [PF16314.7]; 2-C-methyl-D-erythritol 4-phosphate cytidylyltransferase [PF01128.21]		sp|P55257|RMLA_YEREN Glucose-1-phosphate thymidylyltransferase; Xh	Xh	0	PMX.50_00233	K23144	K23144; UDP-N-acetylglucosamine diphosphorylase / glucose-1-phosphate thymidylyltransferase / UDP-N-acetylgalactosamine diphosphorylase / glucosamine-1-phosphate N-acetyltransferase / galactosamine-1-phosphate N-acetyltransferase [EC:2.7.7.23 2.7.7.24 2.7.7.83 2.3.1.157 2.3.1.276]	144			PMX.50_00233_Bifunctional_protein_GlmU	NO_SP	1.00003	0	0	0	0	0
PMX.50_00234	PMX.50	C			A0A2M7DBK3_9BACT	UniRef90_A0A2M7DBK3 Uncharacterized protein n=2 Tax=Candidatus Nealsonbacteria TaxID=1817911 RepID=A0A2M7DBK3_9BACT	Candidatus Nealsonbacteria	FALSE	0.549	336	1.415e-99								2-phospho-L-lactate transferase CofD [PF01933.20]				0	PMX.50_00234			53			PMX.50_00234_Gluconeogenesis_factor	NO_SP	1.00002	0	0	0	0	0
PMX.50_00235	PMX.50	C	K00175	2-oxoglutarate/2-oxoacid ferredoxin oxidoreductase subunit beta [EC:1.2.7.3 1.2.7.11]	A0A1V5WXS3_9BACT	UniRef90_A0A1V5WXS3 2-oxoglutarate oxidoreductase subunit KorB n=1 Tax=Parcubacteria group bacterium ADurb.Bin216 TaxID=1852939 RepID=A0A1V5WXS3_9BACT	Parcubacteria group bacterium ADurb.Bin216	FALSE	0.621	332	2.597e-99								Thiamine pyrophosphate enzyme, C-terminal TPP binding domain [PF02775.23]				0	PMX.50_00235	K00175	korB, oorB, oforB; 2-oxoglutarate/2-oxoacid ferredoxin oxidoreductase subunit beta [EC:1.2.7.3 1.2.7.11]	111			PMX.50_00235_2-oxoglutarate_oxidoreductase_subunit_KorB	NO_SP	1.00001	0	0	0	0	0
PMX.50_00236	PMX.50	B	K00174	2-oxoglutarate/2-oxoacid ferredoxin oxidoreductase subunit alpha [EC:1.2.7.3 1.2.7.11]	A0A1J4W3J9_9BACT	UniRef90_A0A1J4W3J9 Uncharacterized protein n=1 Tax=Parcubacteria group bacterium CG1_02_36_42 TaxID=1805301 RepID=A0A1J4W3J9_9BACT	Parcubacteria group bacterium CG1_02_36_42	TRUE	0.599	636	3.663e-199								Pyruvate flavodoxin/ferredoxin oxidoreductase, thiamine diP-bdg [PF01855.21]; Pyruvate ferredoxin/flavodoxin oxidoreductase [PF01558.20]; Pyruvate:ferredoxin oxidoreductase core domain II [PF17147.6]				0	PMX.50_00236	K00174	korA, oorA, oforA; 2-oxoglutarate/2-oxoacid ferredoxin oxidoreductase subunit alpha [EC:1.2.7.3 1.2.7.11]	210			PMX.50_00236_2-oxoglutarate_oxidoreductase_subunit_KorA	NO_SP	1.00002	0	0	0	0	0
PMX.50_00237	PMX.50	B	K00820	glutamine---fructose-6-phosphate transaminase (isomerizing) [EC:2.6.1.16]	A0A554MGF8_9BACT	UniRef90_A0A554MGF8 Glutamine--fructose-6-phosphate aminotransferase [isomerizing] n=1 Tax=Parcubacteria group bacterium Greene0714_21 TaxID=2017158 RepID=A0A554MGF8_9BACT	Parcubacteria group bacterium Greene0714_21	TRUE	0.608	719	5.87e-227	MER0457073	C44	MER0457073 - family C44 non-peptidase homologues () [C44.UNW]#C44#{peptidase unit: 2-214}~source ZP_10098743~	FALSE	0.601	251	1.229e-68	Glutamine amidotransferase domain [PF13522.8]; SIS domain [PF01380.24]; Glutamine amidotransferase domain [PF13537.8]; Glutamine amidotransferases class-II [PF13230.8]				0	PMX.50_00237	K00820	glmS, GFPT; glutamine---fructose-6-phosphate transaminase (isomerizing) [EC:2.6.1.16]	307			PMX.50_00237_Glutamine--fructose-6-phosphate_aminotransferase__isomerizing_	NO_SP	1.00001	0	0	0	0	0
PMX.50_00238	PMX.50	B	K01869	leucyl-tRNA synthetase [EC:6.1.1.4]	A0A1V5X020_9BACT	UniRef90_A0A1V5X020 Leucine--tRNA ligase n=1 Tax=Parcubacteria group bacterium ADurb.Bin216 TaxID=1852939 RepID=A0A1V5X020_9BACT	Parcubacteria group bacterium ADurb.Bin216	TRUE	0.693	1112	0								tRNA synthetases class I (I, L, M and V) [PF00133.24]; Leucyl-tRNA synthetase, Domain 2 [PF13603.8]; tRNA synthetases class I (M) [PF09334.13]; Anticodon-binding domain of tRNA ligase [PF08264.15]; tRNA synthetases class I (K) [PF01921.20]; tRNA synthetases class I (C) catalytic domain [PF01406.21]				0	PMX.50_00238	K01869	LARS, leuS; leucyl-tRNA synthetase [EC:6.1.1.4]	421			PMX.50_00238_Leucine--tRNA_ligase	NO_SP	1.00002	0	0	0	0	0
PMX.50_00239	PMX.50	E																					0	PMX.50_00239						PMX.50_00239_hypothetical_protein	NO_SP	1.00001	0	0	0	0	0
PMX.50_00240	PMX.50	E																					0	PMX.50_00240						PMX.50_00240_hypothetical_protein	NO_SP	0.999997	0	0	0	0	0
PMX.50_00241	PMX.50	C	K03424	TatD DNase family protein [EC:3.1.21.-]	A0A101ILC2_9BACT	UniRef90_A0A101ILC2 TatD family deoxyribonuclease n=3 Tax=unclassified Parcubacteria TaxID=1046984 RepID=A0A101ILC2_9BACT	unclassified Parcubacteria	FALSE	0.586	295	8.033e-87								TatD related DNase [PF01026.23]				0	PMX.50_00241	K03424	tatD; TatD DNase family protein [EC:3.1.21.-]	81			PMX.50_00241_putative_metal-dependent_hydrolase_YcfH	NO_SP	1.00001	0	0	0	0	0
PMX.50_00242	PMX.50	B	K01874	methionyl-tRNA synthetase [EC:6.1.1.10]	A0A1V5X145_9BACT	UniRef90_A0A1V5X145 Methionine--tRNA ligase n=1 Tax=Parcubacteria group bacterium ADurb.Bin216 TaxID=1852939 RepID=A0A1V5X145_9BACT	Parcubacteria group bacterium ADurb.Bin216	TRUE	0.728	706	1.194e-224								tRNA synthetases class I (M) [PF09334.13]; Anticodon binding domain of methionyl tRNA ligase [PF19303.1]; tRNA synthetases class I (I, L, M and V) [PF00133.24]; Anticodon-binding domain of tRNA ligase [PF08264.15]; tRNA synthetases class I (C) catalytic domain [PF01406.21]				0	PMX.50_00242	K01874	MARS, metG; methionyl-tRNA synthetase [EC:6.1.1.10]	214			PMX.50_00242_Methionine--tRNA_ligase	NO_SP	1.00001	0	0	0	0	0
PMX.50_00243	PMX.50	C			A0A101G3M8_9BACT	UniRef90_A0A101G3M8 Uncharacterized protein n=1 Tax=Parcubacteria bacterium 33_209 TaxID=1635290 RepID=A0A101G3M8_9BACT	Parcubacteria bacterium 33_209	FALSE	0.485	301	1.9e-87								AI-2E family transporter [PF01594.18]				0	PMX.50_00243			58			PMX.50_00243_Putative_transport_protein_YhhT	NO_SP	1.00003	0	0	0	0	0
PMX.50_00244	PMX.50	B	K07263,K07263	zinc protease [EC:3.4.24.-]; zinc protease [EC:3.4.24.-]	A0A1V5X150_9BACT	UniRef90_A0A1V5X150 Protease 3 n=1 Tax=Parcubacteria group bacterium ADurb.Bin216 TaxID=1852939 RepID=A0A1V5X150_9BACT	Parcubacteria group bacterium ADurb.Bin216	TRUE	0.61	499	2.938e-154	MER0921490	M16B	MER0921490 - subfamily M16B unassigned peptidases () [M16.UPB]#M16B#{peptidase unit: 8-358}~source K2GGW6~	FALSE	0.505	331	1.942e-98	Insulinase (Peptidase family M16) [PF00675.22]; Peptidase M16 inactive domain [PF05193.23]				0	PMX.50_00244			164			PMX.50_00244_putative_zinc_protease	NO_SP	1.00001	0	0	0	0	0
PMX.50_00245	PMX.50	C			A0A101IPG7_9BACT	UniRef90_A0A101IPG7 Sensor protein GacS n=2 Tax=unclassified Parcubacteria TaxID=1046984 RepID=A0A101IPG7_9BACT	unclassified Parcubacteria	FALSE	0.374	208	2.135e-55												0	PMX.50_00245			1	K00568	1	PMX.50_00245_hypothetical_protein	NO_SP	0.999958	0	0	0	0	0
PMX.50_00246	PMX.50	B	K01880,K01880,K01880	glycyl-tRNA synthetase [EC:6.1.1.14]; glycyl-tRNA synthetase [EC:6.1.1.14]; glycyl-tRNA synthetase [EC:6.1.1.14]	A0A2M7DAG2_9BACT	UniRef90_A0A2M7DAG2 Glycine--tRNA ligase n=2 Tax=Candidatus Nealsonbacteria TaxID=1817911 RepID=A0A2M7DAG2_9BACT	Candidatus Nealsonbacteria	TRUE	0.705	664	4.921e-211								tRNA synthetase class II core domain (G, H, P, S and T) [PF00587.27]; Anticodon binding domain [PF03129.22]				1	PMX.50_00246	K01880	GARS, glyS1; glycyl-tRNA synthetase [EC:6.1.1.14]	257			PMX.50_00246_Glycine--tRNA_ligase	NO_SP	1.00002	0	0	0	0	0
PMX.50_00247	PMX.50	E																					0	PMX.50_00247			1	K07098	1	PMX.50_00247_hypothetical_protein	NO_SP	0.576396	1.7e-05	2e-06	0	0	0.42356
PMX.50_00248	PMX.50	B			A0A2M7DAE1_9BACT	UniRef90_A0A2M7DAE1 Uncharacterized protein n=2 Tax=Candidatus Nealsonbacteria TaxID=1817911 RepID=A0A2M7DAE1_9BACT	Candidatus Nealsonbacteria	TRUE	0.583	608	1.37e-189												0	PMX.50_00248			6	K01194	1	PMX.50_00248_hypothetical_protein	NO_SP	0.833885	0.166115	6e-06	5e-06	6e-06	4e-06
PMX.50_00249	PMX.50	E																					0	PMX.50_00249						PMX.50_00249_hypothetical_protein	NO_SP	1.00004	0	0	0	0	0
PMX.50_00250	PMX.50	B	K01870	isoleucyl-tRNA synthetase [EC:6.1.1.5]	A0A1V5X1E2_9BACT	UniRef90_A0A1V5X1E2 Isoleucine--tRNA ligase n=1 Tax=Parcubacteria group bacterium ADurb.Bin216 TaxID=1852939 RepID=A0A1V5X1E2_9BACT	Parcubacteria group bacterium ADurb.Bin216	TRUE	0.651	1262	0								tRNA synthetases class I (I, L, M and V) [PF00133.24]; Anticodon-binding domain of tRNA ligase [PF08264.15]; Domain of unknown function (DUF5915) [PF19302.1]; tRNA synthetases class I (M) [PF09334.13]				0	PMX.50_00250	K01870	IARS, ileS; isoleucyl-tRNA synthetase [EC:6.1.1.5]	334			PMX.50_00250_Isoleucine--tRNA_ligase_2	NO_SP	1.00002	0	0	0	0	0
PMX.50_00251	PMX.50	C			A0A1V5X168_9BACT	UniRef90_A0A1V5X168 2,3-bisphosphoglycerate-dependent phosphoglycerate mutase n=1 Tax=Parcubacteria group bacterium ADurb.Bin216 TaxID=1852939 RepID=A0A1V5X168_9BACT	Parcubacteria group bacterium ADurb.Bin216	FALSE	0.622	238	3.276e-68								Histidine phosphatase superfamily (branch 1) [PF00300.24]				0	PMX.50_00251	K15634	gpmB; 2,3-bisphosphoglycerate-dependent phosphoglycerate mutase [EC:5.4.2.11]	17			PMX.50_00251_Putative_phosphoserine_phosphatase_2	NO_SP	1.00003	0	0	0	0	0
PMX.50_00252	PMX.50	B	K01887	arginyl-tRNA synthetase [EC:6.1.1.19]	A0A2H0UXI5_9BACT	UniRef90_A0A2H0UXI5 Arginine--tRNA ligase n=5 Tax=Bacteria candidate phyla TaxID=1783234 RepID=A0A2H0UXI5_9BACT	Bacteria candidate phyla	TRUE	0.607	635	2.181e-199								tRNA synthetases class I (R) [PF00750.21]; DALR anticodon binding domain [PF05746.17]; Arginyl tRNA synthetase N terminal domain [PF03485.18]				0	PMX.50_00252	K01887	RARS, argS; arginyl-tRNA synthetase [EC:6.1.1.19]	193			PMX.50_00252_Arginine--tRNA_ligase	NO_SP	1.00001	0	0	0	0	0
PMX.50_00253	PMX.50	C	K03664	SsrA-binding protein	A0A1J5H226_9BACT	UniRef90_A0A1J5H226 SsrA-binding protein n=1 Tax=Parcubacteria group bacterium CG2_30_36_18 TaxID=1805314 RepID=A0A1J5H226_9BACT	Parcubacteria group bacterium CG2_30_36_18	FALSE	0.636	192	4.026e-53								SmpB protein [PF01668.20]		sp|A6TCM7|SSRP_KLEP7 SsrA-binding protein; Xu	Xu	0	PMX.50_00253	K03664	smpB; SsrA-binding protein	87			PMX.50_00253_SsrA-binding_protein	NO_SP	1.00002	0	0	0	0	0
PMX.50_00254	PMX.50	C	K02520	translation initiation factor IF-3	A0A101G3T5_9BACT	UniRef90_A0A101G3T5 Translation initiation factor IF-3 n=1 Tax=Parcubacteria bacterium 33_209 TaxID=1635290 RepID=A0A101G3T5_9BACT	Parcubacteria bacterium 33_209	FALSE	0.661	224	2.233e-63								Translation initiation factor IF-3, N-terminal domain [PF05198.18]; Translation initiation factor IF-3, C-terminal domain [PF00707.24]		sp|O67653|IF3_AQUAE Translation initiation factor IF-3; Xh	Xh	0	PMX.50_00254	K02520	infC, MTIF3; translation initiation factor IF-3	49			PMX.50_00254_Translation_initiation_factor_IF-3	NO_SP	1.00003	0	0	0	0	0
PMX.50_00255	PMX.50	C	K02916	large subunit ribosomal protein L35	A0A1V5X4M3_9BACT	UniRef90_A0A1V5X4M3 50S ribosomal protein L35 n=1 Tax=Parcubacteria group bacterium ADurb.Bin216 TaxID=1852939 RepID=A0A1V5X4M3_9BACT	Parcubacteria group bacterium ADurb.Bin216	FALSE	0.717	89	3.793e-19								Ribosomal protein L35 [PF01632.21]				0	PMX.50_00255	K02916	RP-L35, MRPL35, rpmI; large subunit ribosomal protein L35	25			PMX.50_00255_50S_ribosomal_protein_L35	NO_SP	1	0	0	0	0	0
PMX.50_00256	PMX.50	C	K02887	large subunit ribosomal protein L20	X1PKB0_9ZZZZ	UniRef90_X1PKB0 Uncharacterized protein n=1 Tax=marine sediment metagenome TaxID=412755 RepID=X1PKB0_9ZZZZ	marine sediment metagenome	FALSE	0.607	134	1.361e-33								Ribosomal protein L20 [PF00453.20]				0	PMX.50_00256	K02887	RP-L20, MRPL20, rplT; large subunit ribosomal protein L20	52			PMX.50_00256_50S_ribosomal_protein_L20	NO_SP	1.00003	0	0	0	0	0
PMX.50_00257	PMX.50	C			A0A117LIU1_9BACT	UniRef90_A0A117LIU1 ThiI domain-containing protein n=2 Tax=unclassified Parcubacteria TaxID=1046984 RepID=A0A117LIU1_9BACT	unclassified Parcubacteria	FALSE	0.6	344	6.947e-103								Thiamine biosynthesis protein (ThiI) [PF02568.16]; NFACT protein RNA binding domain [PF18297.3]; tRNA methyl transferase [PF03054.18]				1	PMX.50_00257	K00566	mnmA, trmU; tRNA-uridine 2-sulfurtransferase [EC:2.8.1.13]	87			PMX.50_00257_tRNA_sulfurtransferase	NO_SP	1	0	0	0	0	0
PMX.50_00258	PMX.50	B	K02347	DNA polymerase (family X)	A0A101IMP1_9BACT	UniRef90_A0A101IMP1 DNA polymerase beta n=1 Tax=Parcubacteria bacterium 32_520 TaxID=1641387 RepID=A0A101IMP1_9BACT	Parcubacteria bacterium 32_520	TRUE	0.67	737	5.858e-234								DNA polymerase beta thumb [PF14791.8]; Helix-hairpin-helix domain [PF14716.8]				0	PMX.50_00258	K02347	polX, dpx; DNA polymerase (family X)	215			PMX.50_00258_DNA_polymerase_3_-5__exonuclease_PolX	NO_SP	1	0	0	0	0	0
PMX.50_00259	PMX.50	C			A0A2M7DAI6_9BACT	UniRef90_A0A2M7DAI6 Uncharacterized protein n=2 Tax=Candidatus Nealsonbacteria TaxID=1817911 RepID=A0A2M7DAI6_9BACT	Candidatus Nealsonbacteria	FALSE	0.614	245	4.382e-70												0	PMX.50_00259			10	K08153	2	PMX.50_00259_putative_MFS-type_transporter_YhhS	NO_SP	0.999982	0	0	0	0	0
PMX.50_00260	PMX.50	C	K07027	glycosyltransferase 2 family protein	A0A523XYU2_9BACT	UniRef90_A0A523XYU2 Flippase-like domain-containing protein n=1 Tax=Candidatus Nealsonbacteria bacterium TaxID=2093793 RepID=A0A523XYU2_9BACT	Candidatus Nealsonbacteria bacterium	FALSE	0.478	282	4.948e-81								Lysylphosphatidylglycerol synthase TM region [PF03706.15]				0	PMX.50_00260	K07027	K07027; glycosyltransferase 2 family protein	13			PMX.50_00260_hypothetical_protein	NO_SP	0.999947	0	0	0	0	0
PMX.50_00261	PMX.50	C			A0A2M7DAH7_9BACT	UniRef90_A0A2M7DAH7 Uncharacterized protein n=2 Tax=Candidatus Nealsonbacteria TaxID=1817911 RepID=A0A2M7DAH7_9BACT	Candidatus Nealsonbacteria	FALSE	0.437	198	3.185e-53												0	PMX.50_00261			6	K06889	1	PMX.50_00261_hypothetical_protein	NO_SP	0.999992	5e-06	0	0	0	0
PMX.50_00262	PMX.50	C			A0A1V5X4M6_9BACT	UniRef90_A0A1V5X4M6 Transcription elongation factor GreA n=1 Tax=Parcubacteria group bacterium ADurb.Bin216 TaxID=1852939 RepID=A0A1V5X4M6_9BACT	Parcubacteria group bacterium ADurb.Bin216	FALSE	0.527	153	1.417e-39								Transcription elongation factor, GreA/GreB, C-term [PF01272.21]				0	PMX.50_00262	K03624	greA; transcription elongation factor GreA	39			PMX.50_00262_Transcription_elongation_factor_GreA	NO_SP	1	0	0	0	0	0
PMX.50_00263	PMX.50	B	K07082	UPF0755 protein	A0A497TGU6_9ARCH	UniRef90_A0A497TGU6 Endolytic transglycosylase MltG (Fragment) n=1 Tax=Candidatus Aenigmarchaeota archaeon TaxID=2093792 RepID=A0A497TGU6_9ARCH	Candidatus Aenigmarchaeota archaeon	TRUE	0.591	347	2.323e-103								YceG-like family [PF02618.18]				0	PMX.50_00263	K07082	K07082; UPF0755 protein	94			PMX.50_00263_Endolytic_murein_transglycosylase	NO_SP	0.539056	0.459444	0.000652	0.000317	0.000267	0.000258
PMX.50_00264	PMX.50	C			A0A1V5WVA9_9BACT	UniRef90_A0A1V5WVA9 Chitinase A n=1 Tax=Parcubacteria group bacterium ADurb.Bin216 TaxID=1852939 RepID=A0A1V5WVA9_9BACT	Parcubacteria group bacterium ADurb.Bin216	FALSE	0.364	253	5.709e-70												0	PMX.50_00264			2	K06882	1	PMX.50_00264_hypothetical_protein	NO_SP	1.00001	0	0	0	0	0
PMX.50_00265	PMX.50	B	K01873	valyl-tRNA synthetase [EC:6.1.1.9]	A0A1V5WXH2_9BACT	UniRef90_A0A1V5WXH2 Valyl-tRNA synthetase n=1 Tax=Parcubacteria group bacterium ADurb.Bin216 TaxID=1852939 RepID=A0A1V5WXH2_9BACT	Parcubacteria group bacterium ADurb.Bin216	TRUE	0.735	1151	0								tRNA synthetases class I (I, L, M and V) [PF00133.24]; Anticodon-binding domain of tRNA ligase [PF08264.15]; tRNA synthetases class I (M) [PF09334.13]				0	PMX.50_00265	K01873	VARS, valS; valyl-tRNA synthetase [EC:6.1.1.9]	286			PMX.50_00265_Valine--tRNA_ligase	NO_SP	1.00003	0	0	0	0	0
PMX.50_00266	PMX.50	D																	haloacid dehalogenase-like hydrolase [PF12710.9]				0	PMX.50_00266						PMX.50_00266_hypothetical_protein	NO_SP	1.00001	0	0	0	0	0
PMX.50_00267	PMX.50	B	K07478	putative ATPase	A0A2G9YVY5_9BACT	UniRef90_A0A2G9YVY5 AAA family ATPase n=2 Tax=Candidatus Nealsonbacteria TaxID=1817911 RepID=A0A2G9YVY5_9BACT	Candidatus Nealsonbacteria	TRUE	0.691	589	7.019e-186								MgsA AAA+ ATPase C terminal [PF12002.10]; Holliday junction DNA helicase RuvB P-loop domain [PF05496.14]; AAA C-terminal domain [PF16193.7]; ATPase family associated with various cellular activities (AAA) [PF00004.31]; DNA polymerase III, delta subunit [PF13177.8]; AAA domain (dynein-related subfamily) [PF07728.16]; AAA domain (Cdc48 subfamily) [PF07724.16]; MoxR domain in the MoxR-vWA-beta-prope…		sp|O34528|YRVN_BACSU Uncharacterized AAA domain-containing protein YrvN; Xh	Xh	0	PMX.50_00267	K07478	ycaJ; putative ATPase	219			PMX.50_00267_Replication-associated_recombination_protein_A	NO_SP	1.00003	0	0	0	0	0
PMX.50_00268	PMX.50	B	K03979	GTPase [EC:3.6.5.-]	A0A1J4WJX5_9BACT	UniRef90_A0A1J4WJX5 GTPase Obg n=2 Tax=Parcubacteria group TaxID=1794811 RepID=A0A1J4WJX5_9BACT	Parcubacteria group	TRUE	0.636	410	2.72e-125								GTP1/OBG [PF01018.24]; 50S ribosome-binding GTPase [PF01926.25]; Ferrous iron transport protein B [PF02421.20]				0	PMX.50_00268	K03979	obgE, cgtA, MTG2; GTPase [EC:3.6.5.-]	119			PMX.50_00268_GTPase_Obg_CgtA	NO_SP	1.00002	0	0	0	0	0
PMX.50_00269	PMX.50	C	K01923	phosphoribosylaminoimidazole-succinocarboxamide synthase [EC:6.3.2.6]	A0A1V5WXE8_9BACT	UniRef90_A0A1V5WXE8 Phosphoribosylaminoimidazole-succinocarboxamide synthase n=1 Tax=Parcubacteria group bacterium ADurb.Bin216 TaxID=1852939 RepID=A0A1V5WXE8_9BACT	Parcubacteria group bacterium ADurb.Bin216	FALSE	0.459	246	4.349e-69								SAICAR synthetase [PF01259.20]				0	PMX.50_00269	K01923	purC; phosphoribosylaminoimidazole-succinocarboxamide synthase [EC:6.3.2.6]	142			PMX.50_00269_Phosphoribosylaminoimidazole-succinocarboxamide_synthase	NO_SP	1.00001	0	0	0	0	0
PMX.50_00270	PMX.50	B			A0A117LS95_9BACT	UniRef90_A0A117LS95 Peptidase U32 n=1 Tax=Parcubacteria bacterium 34_609 TaxID=1641386 RepID=A0A117LS95_9BACT	Parcubacteria bacterium 34_609	TRUE	0.695	548	1.509e-171	MER0203503	U32	MER0203503 - family U32 unassigned peptidases (Methanohalophilus mahii) [U32.UPW]#U32#{peptidase unit: 30-397}~source ADE36029~	TRUE	0.517	358	4.011e-108	Peptidase family U32 [PF01136.21]				0	PMX.50_00270	K08303	prtC, trhP; U32 family peptidase [EC:3.4.-.-]	162			PMX.50_00270_23S_rRNA_5-hydroxycytidine_synthase	NO_SP	1.00001	0	0	0	0	0
PMX.50_00271	PMX.50	B	K09760	DNA recombination protein RmuC	A0A1V5TFW9_9ARCH	UniRef90_A0A1V5TFW9 DNA recombination protein RmuC n=2 Tax=cellular organisms TaxID=131567 RepID=A0A1V5TFW9_9ARCH	cellular organisms	TRUE	0.618	362	1.574e-108								RmuC family [PF02646.18]				0	PMX.50_00271	K09760	rmuC; DNA recombination protein RmuC	53			PMX.50_00271_Glutamate--cysteine_ligase	NO_SP	1.00002	0	0	0	0	0
PMX.50_00272	PMX.50	B	K06941	23S rRNA (adenine2503-C2)-methyltransferase [EC:2.1.1.192]	A0A1F6S513_9BACT	UniRef90_A0A1F6S513 Probable dual-specificity RNA methyltransferase RlmN n=1 Tax=Candidatus Moranbacteria bacterium RIFOXYB1_FULL_43_19 TaxID=1801649 RepID=A0A1F6S513_9BACT	Candidatus Moranbacteria bacterium RIFOXYB1_FULL_43_19	TRUE	0.606	387	2.486e-117								Radical SAM superfamily [PF04055.23]; 4Fe-4S single cluster domain [PF13353.8]				0	PMX.50_00272	K06941	rlmN; 23S rRNA (adenine2503-C2)-methyltransferase [EC:2.1.1.192]	130			PMX.50_00272_putative_dual-specificity_RNA_methyltransferase_RlmN	NO_SP	1.00001	0	0	0	0	0
PMX.50_00273	PMX.50	C	K09903	uridylate kinase [EC:2.7.4.22]	A0A0G1DCQ2_9BACT	UniRef90_A0A0G1DCQ2 Uridylate kinase n=2 Tax=Microgenomates group TaxID=1794810 RepID=A0A0G1DCQ2_9BACT	Microgenomates group	FALSE	0.584	263	4.603e-76								Amino acid kinase family [PF00696.30]				0	PMX.50_00273	K09903	pyrH; uridylate kinase [EC:2.7.4.22]	124			PMX.50_00273_Uridylate_kinase	NO_SP	1	0	0	0	0	0
PMX.50_00274	PMX.50	B			A0A101G3T0_9BACT	UniRef90_A0A101G3T0 PDDEXK_1 domain-containing protein n=1 Tax=Parcubacteria bacterium 33_209 TaxID=1635290 RepID=A0A101G3T0_9BACT	Parcubacteria bacterium 33_209	TRUE	0.857	451	5.767e-141								PD-(D/E)XK nuclease superfamily [PF12705.9]				0	PMX.50_00274			11	K07465	5	PMX.50_00274_ATP-dependent_helicase_nuclease_subunit_A	NO_SP	1.00002	0	0	0	0	0
PMX.50_00275	PMX.50	B	K03601,K03601	exodeoxyribonuclease VII large subunit [EC:3.1.11.6]; exodeoxyribonuclease VII large subunit [EC:3.1.11.6]	A0A1V5WY75_9BACT	UniRef90_A0A1V5WY75 Exodeoxyribonuclease 7 large subunit n=1 Tax=Parcubacteria group bacterium ADurb.Bin216 TaxID=1852939 RepID=A0A1V5WY75_9BACT	Parcubacteria group bacterium ADurb.Bin216	TRUE	0.525	396	2.847e-119								Exonuclease VII, large subunit [PF02601.17]; OB-fold nucleic acid binding domain [PF13742.8]		sp|Q8FQP1|EX7L_COREF Exodeoxyribonuclease 7 large subunit; Xu	Xu	0	PMX.50_00275	K03601	xseA; exodeoxyribonuclease VII large subunit [EC:3.1.11.6]	81			PMX.50_00275_Exodeoxyribonuclease_7_large_subunit	NO_SP	1.00003	0	0	0	0	0
PMX.50_00276	PMX.50	C	K03602	exodeoxyribonuclease VII small subunit [EC:3.1.11.6]	A0A2G9YUW2_9BACT	UniRef90_A0A2G9YUW2 Exodeoxyribonuclease 7 small subunit n=1 Tax=Candidatus Nealsonbacteria bacterium CG23_combo_of_CG06-09_8_20_14_all_39_17 TaxID=1974722 RepID=A0A2G9YUW2_9BACT	Candidatus Nealsonbacteria bacterium CG23_combo_of_CG06-09_8_20_14_all_39_17	FALSE	0.638	78	3.552e-15								Exonuclease VII small subunit [PF02609.18]				0	PMX.50_00276	K03602	xseB; exodeoxyribonuclease VII small subunit [EC:3.1.11.6]	11			PMX.50_00276_Exodeoxyribonuclease_7_small_subunit	NO_SP	0.999992	0	0	0	0	0
PMX.50_00277	PMX.50	C	K13665	pyruvyltransferase	UPI0009BC99FF	UniRef90_UPI0009BC99FF polysaccharide pyruvyl transferase family protein n=1 Tax=Salegentibacter sediminis TaxID=1930251 RepID=UPI0009BC99FF	Salegentibacter sediminis	FALSE	0.481	191	3.516e-51								Polysaccharide pyruvyl transferase [PF04230.15]				0	PMX.50_00277	K13665	gumL; pyruvyltransferase	69			PMX.50_00277_hypothetical_protein	NO_SP	1.00002	0	0	0	0	0
PMX.50_00278	PMX.50	C			A0A1V5WXV8_9BACT	UniRef90_A0A1V5WXV8 Uncharacterized protein n=1 Tax=Parcubacteria group bacterium ADurb.Bin216 TaxID=1852939 RepID=A0A1V5WXV8_9BACT	Parcubacteria group bacterium ADurb.Bin216	FALSE	0.422	64	1.075e-08												1	PMX.50_00278			3	K07451	1	PMX.50_00278_hypothetical_protein	NO_SP	1.00001	0	0	0	0	0
PMX.50_00279	PMX.50	C			A0A2M7IH42_9BACT	UniRef90_A0A2M7IH42 Uncharacterized protein n=5 Tax=Parcubacteria group TaxID=1794811 RepID=A0A2M7IH42_9BACT	Parcubacteria group	FALSE	0.389	72	6.181e-12												0	PMX.50_00279			4	K17686	1	PMX.50_00279_hypothetical_protein	NO_SP	0.999962	0	0	0	0	0
PMX.50_00280	PMX.50	C	K03671	thioredoxin 1	A0A1V5WXU8_9BACT	UniRef90_A0A1V5WXU8 Thioredoxin n=1 Tax=Parcubacteria group bacterium ADurb.Bin216 TaxID=1852939 RepID=A0A1V5WXU8_9BACT	Parcubacteria group bacterium ADurb.Bin216	FALSE	0.663	139	9.731e-36								Thioredoxin [PF00085.22]; Thioredoxin-like [PF13899.8]; Redoxin [PF08534.12]; Thioredoxin-like [PF13905.8]; Thioredoxin-like domain [PF13098.8]; AhpC/TSA family [PF00578.23]; Protein of unknown function, DUF255 [PF03190.17]; F plasmid transfer operon protein [PF13728.8]				0	PMX.50_00280	K03671	trxA; thioredoxin 1	49			PMX.50_00280_Thioredoxin	NO_SP	1.00001	0	0	0	0	0
PMX.50_00281	PMX.50	C			X1IMZ2_9ZZZZ	UniRef90_X1IMZ2 Ferredoxin-thioredoxin reductase subunit B n=1 Tax=marine sediment metagenome TaxID=412755 RepID=X1IMZ2_9ZZZZ	marine sediment metagenome	FALSE	0.698	120	2.852e-29								Ferredoxin thioredoxin reductase catalytic beta chain [PF02943.17]				0	PMX.50_00281	K17892	FTRC; ferredoxin-thioredoxin reductase catalytic chain [EC:1.8.7.2]	31			PMX.50_00281_hypothetical_protein	NO_SP	1.00002	0	0	0	0	0
PMX.50_00282	PMX.50	C	K02356	elongation factor P	A0A1V5WXV0_9BACT	UniRef90_A0A1V5WXV0 Elongation factor P n=1 Tax=Parcubacteria group bacterium ADurb.Bin216 TaxID=1852939 RepID=A0A1V5WXV0_9BACT	Parcubacteria group bacterium ADurb.Bin216	FALSE	0.729	279	1.967e-82								Elongation factor P, C-terminal [PF09285.13]; Elongation factor P (EF-P) KOW-like domain [PF08207.14]				0	PMX.50_00282	K02356	efp; elongation factor P	70			PMX.50_00282_Elongation_factor_P	NO_SP	1	0	0	0	0	0
PMX.50_00283	PMX.50	C			A0A1V5WY80_9BACT	UniRef90_A0A1V5WY80 Uncharacterized protein n=1 Tax=Parcubacteria group bacterium ADurb.Bin216 TaxID=1852939 RepID=A0A1V5WY80_9BACT	Parcubacteria group bacterium ADurb.Bin216	FALSE	0.836	242	1.225e-70												0	PMX.50_00283						PMX.50_00283_hypothetical_protein	NO_SP	1.00003	0	0	0	0	0
PMX.50_00284	PMX.50	C			A0A523XZH9_9BACT	UniRef90_A0A523XZH9 PadR family transcriptional regulator n=1 Tax=Candidatus Nealsonbacteria bacterium TaxID=2093793 RepID=A0A523XZH9_9BACT	Candidatus Nealsonbacteria bacterium	FALSE	0.685	138	2.854e-35								Transcriptional regulator PadR-like family [PF03551.16]				0	PMX.50_00284	K10947	padR; PadR family transcriptional regulator, regulatory protein PadR	26			PMX.50_00284_hypothetical_protein	NO_SP	1	0	0	0	0	0
PMX.50_00285	PMX.50	C			A0A661TRP0_9BACT	UniRef90_A0A661TRP0 SpoVT-AbrB domain-containing protein n=1 Tax=Candidatus Falkowbacteria bacterium TaxID=2053554 RepID=A0A661TRP0_9BACT	Candidatus Falkowbacteria bacterium	FALSE	0.64	102	2.617e-23												0	PMX.50_00285			7	K19156	1	PMX.50_00285_hypothetical_protein	NO_SP	1.00004	0	0	0	0	0
PMX.50_00286	PMX.50	C			A0A212DXQ7_9BACT	UniRef90_A0A212DXQ7 Uncharacterized protein n=1 Tax=Parcubacteria group bacterium GW2011_GWA2_38_13b TaxID=1618780 RepID=A0A212DXQ7_9BACT	Parcubacteria group bacterium GW2011_GWA2_38_13b	FALSE	0.549	83	9.751e-17												0	PMX.50_00286	K06218	relE, stbE; mRNA interferase RelE/StbE	10			PMX.50_00286_hypothetical_protein	NO_SP	0.999999	0	0	0	0	0
PMX.50_00287	PMX.50	B	K01858	myo-inositol-1-phosphate synthase [EC:5.5.1.4]	A0A1V5WY09_9BACT	UniRef90_A0A1V5WY09 Inositol-3-phosphate synthase n=1 Tax=Parcubacteria group bacterium ADurb.Bin216 TaxID=1852939 RepID=A0A1V5WY09_9BACT	Parcubacteria group bacterium ADurb.Bin216	TRUE	0.845	639	1.758e-203								Myo-inositol-1-phosphate synthase [PF01658.19]; Myo-inositol-1-phosphate synthase [PF07994.14]		sp|A0R7G6|INO1_MYCS2 Inositol-3-phosphate synthase; Xh	Xh	0	PMX.50_00287	K01858	INO1, ISYNA1; myo-inositol-1-phosphate synthase [EC:5.5.1.4]	214			PMX.50_00287_Inositol-3-phosphate_synthase	NO_SP	1.00001	0	0	0	0	0
PMX.50_00288	PMX.50	C			A0A0S7Y8Q2_9BACT	UniRef90_A0A0S7Y8Q2 Uncharacterized protein n=1 Tax=Parcubacteria bacterium DG_74_3 TaxID=1703767 RepID=A0A0S7Y8Q2_9BACT	Parcubacteria bacterium DG_74_3	FALSE	0.609	120	4.367e-29												0	PMX.50_00288						PMX.50_00288_hypothetical_protein	NO_SP	1.00001	0	0	0	0	0
PMX.50_00289	PMX.50	C			A0A1W9LM66_9BACT	UniRef90_A0A1W9LM66 Uncharacterized protein n=1 Tax=Candidatus Parcubacteria bacterium A4 TaxID=1934245 RepID=A0A1W9LM66_9BACT	Candidatus Parcubacteria bacterium A4	FALSE	0.813	334	1.747e-101								CDP-alcohol phosphatidyltransferase [PF01066.23]				0	PMX.50_00289	K17884	E2.7.8.39; archaetidylinositol phosphate synthase [EC:2.7.8.39]	29	K00995	7	PMX.50_00289_Bifunctional_IPC_transferase_and_DIPP_synthase	NO_SP	0.999999	0	0	0	0	0
PMX.50_00290	PMX.50	C	K01838	beta-phosphoglucomutase [EC:5.4.2.6]	A0A1V5WYF5_9BACT	UniRef90_A0A1V5WYF5 Phosphorylated carbohydrates phosphatase n=1 Tax=Parcubacteria group bacterium ADurb.Bin216 TaxID=1852939 RepID=A0A1V5WYF5_9BACT	Parcubacteria group bacterium ADurb.Bin216	FALSE	0.57	239	6.839e-68								Haloacid dehalogenase-like hydrolase [PF13419.8]				0	PMX.50_00290			37	K01838	18	PMX.50_00290_Phosphorylated_carbohydrates_phosphatase	NO_SP	1.00002	0	0	0	0	0
PMX.50_00291	PMX.50	C			A0A1V5WY58_9BACT	UniRef90_A0A1V5WY58 Phosphoglycolate phosphatase n=1 Tax=Parcubacteria group bacterium ADurb.Bin216 TaxID=1852939 RepID=A0A1V5WY58_9BACT	Parcubacteria group bacterium ADurb.Bin216	FALSE	0.513	212	1.07e-58								Haloacid dehalogenase-like hydrolase [PF13419.8]; haloacid dehalogenase-like hydrolase [PF00702.28]				0	PMX.50_00291			44	K01838	11	PMX.50_00291_Protein_CbbY	NO_SP	0.99999	0	0	0	0	0
PMX.50_00292	PMX.50	C	K07053,K07053	3',5'-nucleoside bisphosphate phosphatase [EC:3.1.3.97]; 3',5'-nucleoside bisphosphate phosphatase [EC:3.1.3.97]	A0A1W9LNI9_9BACT	UniRef90_A0A1W9LNI9 POLIIIAc domain-containing protein n=1 Tax=Candidatus Parcubacteria bacterium A4 TaxID=1934245 RepID=A0A1W9LNI9_9BACT	Candidatus Parcubacteria bacterium A4	FALSE	0.62	268	4.947e-78								PHP domain [PF02811.21]; PHP-associated [PF13263.8]				0	PMX.50_00292			47			PMX.50_00292_phosphatase_YcdX	NO_SP	1.00002	0	0	0	0	0
PMX.50_00293	PMX.50	C	K01975	RNA 2',3'-cyclic 3'-phosphodiesterase [EC:3.1.4.58]	A0A1J5H736_9BACT	UniRef90_A0A1J5H736 RNA 2',3'-cyclic phosphodiesterase n=1 Tax=Parcubacteria group bacterium CG2_30_36_18 TaxID=1805314 RepID=A0A1J5H736_9BACT	Parcubacteria group bacterium CG2_30_36_18	FALSE	0.484	170	9.718e-45								2'-5' RNA ligase superfamily [PF13563.8]; LigT like Phosphoesterase [PF02834.18]				0	PMX.50_00293	K01975	thpR; RNA 2',3'-cyclic 3'-phosphodiesterase [EC:3.1.4.58]	37			PMX.50_00293_RNA_2_,3_-cyclic_phosphodiesterase	NO_SP	1.00002	0	0	0	0	0
PMX.50_00294	PMX.50	B	K01924	UDP-N-acetylmuramate--alanine ligase [EC:6.3.2.8]	A0A1J5H4Q5_9BACT	UniRef90_A0A1J5H4Q5 UDP-N-acetylmuramate--L-alanine ligase n=1 Tax=Parcubacteria group bacterium CG2_30_36_18 TaxID=1805314 RepID=A0A1J5H4Q5_9BACT	Parcubacteria group bacterium CG2_30_36_18	TRUE	0.574	483	1.09e-148								Mur ligase middle domain [PF08245.14]; Mur ligase family, catalytic domain [PF01225.27]; Mur ligase family, glutamate ligase domain [PF02875.23]				0	PMX.50_00294	K01924	murC; UDP-N-acetylmuramate--alanine ligase [EC:6.3.2.8]	132			PMX.50_00294_UDP-N-acetylmuramate--L-alanine_ligase	NO_SP	1	0	0	0	0	0
PMX.50_00295	PMX.50	B	K14330	fatty aldehyde-generating acyl-ACP reductase [EC:1.2.1.80]	A0A1V5X1W5_9BACT	UniRef90_A0A1V5X1W5 Long-chain acyl-(Acyl-carrier-protein) reductase n=1 Tax=Parcubacteria group bacterium ADurb.Bin216 TaxID=1852939 RepID=A0A1V5X1W5_9BACT	Parcubacteria group bacterium ADurb.Bin216	TRUE	0.616	414	3.498e-126								Shikimate / quinate 5-dehydrogenase [PF01488.22]; Tetrahydrofolate dehydrogenase/cyclohydrolase, NAD(P)-binding domain [PF02882.21]				0	PMX.50_00295	K14330	K14330; fatty aldehyde-generating acyl-ACP reductase [EC:1.2.1.80]	68			PMX.50_00295_Glutamyl-tRNA_reductase	NO_SP	1.00002	0	0	0	0	0
PMX.50_00296	PMX.50	B			A0A1V5X1S2_9BACT	UniRef90_A0A1V5X1S2 Long-chain-fatty-acid--CoA ligase n=1 Tax=Parcubacteria group bacterium ADurb.Bin216 TaxID=1852939 RepID=A0A1V5X1S2_9BACT	Parcubacteria group bacterium ADurb.Bin216	TRUE	0.6	641	1.114e-200								AMP-binding enzyme [PF00501.30]; AMP-binding enzyme C-terminal domain [PF13193.8]				0	PMX.50_00296	K01897	ACSL, fadD; long-chain acyl-CoA synthetase [EC:6.2.1.3]	210			PMX.50_00296_Long-chain-fatty-acid--CoA_ligase	NO_SP	1	0	0	0	0	0
PMX.50_00297	PMX.50	B			A0A1V5X1U4_9BACT	UniRef90_A0A1V5X1U4 Non-motile and phage-resistance protein n=1 Tax=Parcubacteria group bacterium ADurb.Bin216 TaxID=1852939 RepID=A0A1V5X1U4_9BACT	Parcubacteria group bacterium ADurb.Bin216	TRUE	0.527	526	1.464e-161								Histidine kinase-, DNA gyrase B-, and HSP90-like ATPase [PF02518.28]; His Kinase A (phospho-acceptor) domain [PF00512.27]; N-terminal 7TM region of histidine kinase [PF16927.7]				0	PMX.50_00297			13	K07651	12	PMX.50_00297_Sensor_histidine_kinase_RcsC	NO_SP	0.999958	0	0	0	0	0
PMX.50_00298	PMX.50	C			A0A1V5WWC9_9BACT	UniRef90_A0A1V5WWC9 Phosphate regulon transcriptional regulatory protein PhoB n=1 Tax=Parcubacteria group bacterium ADurb.Bin216 TaxID=1852939 RepID=A0A1V5WWC9_9BACT	Parcubacteria group bacterium ADurb.Bin216	FALSE	0.649	156	2.336e-41								Response regulator receiver domain [PF00072.26]				0	PMX.50_00298	K07668	vicR; two-component system, OmpR family, response regulator VicR	16	K07658	4	PMX.50_00298_Transcriptional_regulatory_protein_WalR	NO_SP	1.00002	0	0	0	0	0
PMX.50_00299	PMX.50	C			A0A1V5X1U4_9BACT	UniRef90_A0A1V5X1U4 Non-motile and phage-resistance protein n=1 Tax=Parcubacteria group bacterium ADurb.Bin216 TaxID=1852939 RepID=A0A1V5X1U4_9BACT	Parcubacteria group bacterium ADurb.Bin216	FALSE	0.302	126	3.979e-27												0	PMX.50_00299			3	K02482	1	PMX.50_00299_Ribonuclease_Y	NO_SP	0.999955	0	0	0	0	0
PMX.50_00300	PMX.50	C			A0A2M7DBI1_9BACT	UniRef90_A0A2M7DBI1 Peptidase_S11 domain-containing protein n=2 Tax=Candidatus Nealsonbacteria TaxID=1817911 RepID=A0A2M7DBI1_9BACT	Candidatus Nealsonbacteria	FALSE	0.453	228	7.006e-63	MER0942546	S11	MER0942546 - family S11 unassigned peptidases (Coprobacillus sp. CAG:605) [S11.UPW]#S11#{peptidase unit: 21-276}~source R5W8C4~	FALSE	0.345	135	4.638e-33	D-alanyl-D-alanine carboxypeptidase [PF00768.22]; Beta-lactamase enzyme family [PF13354.8]				0	PMX.50_00300	K07258	dacC, dacA, dacD; serine-type D-Ala-D-Ala carboxypeptidase (penicillin-binding protein 5/6) [EC:3.4.16.4]	35			PMX.50_00300_ATP-dependent_Clp_protease_proteolytic_subunit	SP	0.000269	0.998984	0.00022	0.000213	0.000164	0.000157	CS pos: 28-29. Pr: 0.9639
PMX.50_00301	PMX.50	B	K01000	phospho-N-acetylmuramoyl-pentapeptide-transferase [EC:2.7.8.13]	A0A101G3U9_9BACT	UniRef90_A0A101G3U9 Phospho-N-acetylmuramoyl-pentapeptide-transferase n=1 Tax=Parcubacteria bacterium 33_209 TaxID=1635290 RepID=A0A101G3U9_9BACT	Parcubacteria bacterium 33_209	TRUE	0.759	554	2.696e-174								Glycosyl transferase family 4 [PF00953.23]				0	PMX.50_00301	K01000	mraY; phospho-N-acetylmuramoyl-pentapeptide-transferase [EC:2.7.8.13]	118			PMX.50_00301_Phospho-N-acetylmuramoyl-pentapeptide-transferase	NO_SP	1.00003	0	0	0	0	0
PMX.50_00302	PMX.50	B	K23170	UDP-N-acetyl-alpha-D-muramoyl-L-alanyl-L-glutamate epimerase [EC:5.1.1.23]	A0A101G3Z0_9BACT	UniRef90_A0A101G3Z0 UDP-N-acetyl-alpha-D-muramoyl-L-alanyl-L-glutamate epimerase n=1 Tax=Parcubacteria bacterium 33_209 TaxID=1635290 RepID=A0A101G3Z0_9BACT	Parcubacteria bacterium 33_209	TRUE	0.598	493	7.783e-152												0	PMX.50_00302	K23170	murL; UDP-N-acetyl-alpha-D-muramoyl-L-alanyl-L-glutamate epimerase [EC:5.1.1.23]	70			PMX.50_00302_UDP-N-acetyl-alpha-D-muramoyl-L-alanyl-L-glutamate_epimerase	NO_SP	1.00002	0	0	0	0	0
PMX.50_00303	PMX.50	B	K23169	UDP-N-acetylmuramoyl-L-alanine---L-glutamate ligase [EC:6.3.2.53]	A0A7C3MD21_9BACT	UniRef90_A0A7C3MD21 UDP-N-acetylmuramoylalanine--D-glutamate ligase n=1 Tax=Candidatus Parcubacteria bacterium TaxID=2762014 RepID=A0A7C3MD21_9BACT	Candidatus Parcubacteria bacterium	TRUE	0.505	410	9.451e-124								Mur ligase middle domain [PF08245.14]; Putative NAD(P)-binding [PF13241.8]				0	PMX.50_00303	K23169	murD2; UDP-N-acetylmuramoyl-L-alanine---L-glutamate ligase [EC:6.3.2.53]	95	K01925	12	PMX.50_00303_UDP-N-acetylmuramoyl-L-alanine--L-glutamate_ligase	NO_SP	1.00002	0	0	0	0	0
PMX.50_00304	PMX.50	B			A0A2M7DBJ9_9BACT	UniRef90_A0A2M7DBJ9 Uncharacterized protein n=2 Tax=Candidatus Nealsonbacteria TaxID=1817911 RepID=A0A2M7DBJ9_9BACT	Candidatus Nealsonbacteria	TRUE	0.538	361	9.709e-108								Cell cycle protein [PF01098.21]				0	PMX.50_00304	K03588	ftsW, spoVE; cell division protein FtsW	101			PMX.50_00304_putative_peptidoglycan_glycosyltransferase_FtsW	NO_SP	0.999964	0	0	0	0	0
PMX.50_00305	PMX.50	B	K02563	UDP-N-acetylglucosamine--N-acetylmuramyl-(pentapeptide) pyrophosphoryl-undecaprenol N-acetylglucosamine transferase [EC:2.4.1.227]	A0A2M7DBF9_9BACT	UniRef90_A0A2M7DBF9 UDP-N-acetylglucosamine--N-acetylmuramyl-(pentapeptide) pyrophosphoryl-undecaprenol N-acetylglucosamine transferase n=2 Tax=Candidatus Nealsonbacteria TaxID=1817911 RepID=A0A2M7DBF9_9BACT	Candidatus Nealsonbacteria	TRUE	0.626	459	3.295e-141								Glycosyltransferase family 28 N-terminal domain [PF03033.22]; Glycosyltransferase family 28 C-terminal domain [PF04101.18]	GT28 1,2-diacylglycerol 3-beta-galactosyltransferase (EC 2.4.1.46); 1,2-diacylglycerol 3-beta-glucosyltransferase (EC 2.4.1.157); UDP-GlcNAc: Und-PP-MurAc-pentapeptide beta-N-acetylglucosaminyltransferase (EC 2.4.1.227); digalactosyldiacylglycerol synthase (EC 2.4.1.241) [GT28]			0	PMX.50_00305	K02563	murG; UDP-N-acetylglucosamine--N-acetylmuramyl-(pentapeptide) pyrophosphoryl-undecaprenol N-acetylglucosamine transferase [EC:2.4.1.227]	104			PMX.50_00305_UDP-N-acetylglucosamine--N-acetylmuramyl-_pentapeptide__pyrophosph	NO_SP	1.00001	0	0	0	0	0
PMX.50_00306	PMX.50	B	K01885	glutamyl-tRNA synthetase [EC:6.1.1.17]	A0A2M7D8Y5_9BACT	UniRef90_A0A2M7D8Y5 Glutamate--tRNA ligase n=1 Tax=Candidatus Nealsonbacteria bacterium CG02_land_8_20_14_3_00_37_10 TaxID=1974699 RepID=A0A2M7D8Y5_9BACT	Candidatus Nealsonbacteria bacterium CG02_land_8_20_14_3_00_37_10	TRUE	0.587	568	2.728e-176								tRNA synthetases class I (E and Q), catalytic domain [PF00749.23]; Anticodon binding domain [PF19269.1]				0	PMX.50_00306	K09698	gltX; nondiscriminating glutamyl-tRNA synthetase [EC:6.1.1.24]	178	K01885	20	PMX.50_00306_Glutamate--tRNA_ligase	NO_SP	1.00002	0	0	0	0	0
PMX.50_00307	PMX.50	E																					0	PMX.50_00307			2	K03585	1	PMX.50_00307_hypothetical_protein	SP	0.000138	0.6661	0.333472	0.000103	0.000103	9.2e-05	CS pos: 21-22. Pr: 0.6500
PMX.50_00308	PMX.50	C			A0A1V5WKS9_9BACT	UniRef90_A0A1V5WKS9 Aspartyl/glutamyl-tRNA(Asn/Gln) amidotransferase subunit C n=1 Tax=Parcubacteria group bacterium ADurb.Bin216 TaxID=1852939 RepID=A0A1V5WKS9_9BACT	Parcubacteria group bacterium ADurb.Bin216	FALSE	0.465	75	1.752e-13								Glu-tRNAGln amidotransferase C subunit [PF02686.17]				0	PMX.50_00308	K02435	gatC, GATC; aspartyl-tRNA(Asn)/glutamyl-tRNA(Gln) amidotransferase subunit C [EC:6.3.5.6 6.3.5.7]	23			PMX.50_00308_Glutamyl-tRNA_Gln__amidotransferase_subunit_C	NO_SP	1.00002	0	0	0	0	0
PMX.50_00309	PMX.50	B	K01426,K02433	amidase [EC:3.5.1.4]; aspartyl-tRNA(Asn)/glutamyl-tRNA(Gln) amidotransferase subunit A [EC:6.3.5.6 6.3.5.7]	A0A1V5WKT7_9BACT	UniRef90_A0A1V5WKT7 Glutamyl-tRNA(Gln) amidotransferase subunit A n=1 Tax=Parcubacteria group bacterium ADurb.Bin216 TaxID=1852939 RepID=A0A1V5WKT7_9BACT	Parcubacteria group bacterium ADurb.Bin216	TRUE	0.7	657	6.7e-208								Amidase [PF01425.23]				0	PMX.50_00309	K02433	gatA, QRSL1; aspartyl-tRNA(Asn)/glutamyl-tRNA(Gln) amidotransferase subunit A [EC:6.3.5.6 6.3.5.7]	247			PMX.50_00309_Glutamyl-tRNA_Gln__amidotransferase_subunit_A	NO_SP	1.00001	0	0	0	0	0
PMX.50_00310	PMX.50	C			A0A2M7DB89_9BACT	UniRef90_A0A2M7DB89 Uncharacterized protein n=2 Tax=Candidatus Nealsonbacteria TaxID=1817911 RepID=A0A2M7DB89_9BACT	Candidatus Nealsonbacteria	FALSE	0.336	94	1.157e-18												0	PMX.50_00310			5	K22292	1	PMX.50_00310_L-rhamnose_mutarotase	NO_SP	1.00004	0	0	0	0	0
PMX.50_00311	PMX.50	B			A0A524GDR1_9BACT	UniRef90_A0A524GDR1 Slipin family protein n=1 Tax=Parcubacteria group bacterium TaxID=2026774 RepID=A0A524GDR1_9BACT	Parcubacteria group bacterium	TRUE	0.775	381	1.014e-116	MER0806502	I87	MER0806502 - family I87 unassigned peptidase inhibitors () [I87.UPW]#I87#{inhibitor unit: 5-205}~source K2FEI6~	FALSE	0.724	293	2.764e-88	SPFH domain / Band 7 family [PF01145.27]		REFSEQ hypothetical protein; Xu	Xu	0	PMX.50_00311			147			PMX.50_00311_Protein_QmcA	NO_SP	1.00002	0	0	0	0	0
PMX.50_00312	PMX.50	C			A0A1V5WYI9_9BACT	UniRef90_A0A1V5WYI9 DUF2341 domain-containing protein n=1 Tax=Parcubacteria group bacterium ADurb.Bin216 TaxID=1852939 RepID=A0A1V5WYI9_9BACT	Parcubacteria group bacterium ADurb.Bin216	FALSE	0.32	169	4.199e-41								Domain of unknown function (DUF2341) [PF10102.11]				0	PMX.50_00312			4	K02456	2	PMX.50_00312_hypothetical_protein	PILIN	0	0	0	0	0	0.999995	CS pos: 5-6. Pr: 0.7897
PMX.50_00316	PMX.50	B	K01889	phenylalanyl-tRNA synthetase alpha chain [EC:6.1.1.20]	A0A1V5WYU2_9BACT	UniRef90_A0A1V5WYU2 Phenylalanine--tRNA ligase alpha subunit n=1 Tax=Parcubacteria group bacterium ADurb.Bin216 TaxID=1852939 RepID=A0A1V5WYU2_9BACT	Parcubacteria group bacterium ADurb.Bin216	TRUE	0.721	493	1.047e-153								tRNA synthetases class II core domain (F) [PF01409.22]; Aminoacyl tRNA synthetase class II, N-terminal domain [PF02912.20]				0	PMX.50_00316	K01889	FARSA, pheS; phenylalanyl-tRNA synthetase alpha chain [EC:6.1.1.20]	163			PMX.50_00316_Phenylalanine--tRNA_ligase_alpha_subunit	NO_SP	1.00003	0	0	0	0	0
PMX.50_00317	PMX.50	B	K01890,K01890	phenylalanyl-tRNA synthetase beta chain [EC:6.1.1.20]; phenylalanyl-tRNA synthetase beta chain [EC:6.1.1.20]	A0A2M6Z1S1_9BACT	UniRef90_A0A2M6Z1S1 Phenylalanine--tRNA ligase beta subunit n=1 Tax=bacterium (Candidatus Gribaldobacteria) CG07_land_8_20_14_0_80_33_18 TaxID=2014272 RepID=A0A2M6Z1S1_9BACT	bacterium (Candidatus Gribaldobacteria) CG07_land_8_20_14_0_80_33_18	TRUE	0.458	570	8.809e-175								B3/4 domain [PF03483.19]; Phenylalanyl tRNA synthetase beta chain CLM domain [PF17759.3]; tRNA synthetase B5 domain [PF03484.17]; Ferredoxin-fold anticodon binding domain [PF03147.16]				0	PMX.50_00317	K01890	FARSB, pheT; phenylalanyl-tRNA synthetase beta chain [EC:6.1.1.20]	136			PMX.50_00317_Phenylalanine--tRNA_ligase_beta_subunit	NO_SP	0.99999	0	0	0	0	0
PMX.50_00318	PMX.50	B	K02470	DNA gyrase subunit B [EC:5.6.2.2]	A0A117LIZ9_9BACT	UniRef90_A0A117LIZ9 DNA gyrase subunit B n=1 Tax=Parcubacteria bacterium 33_209 TaxID=1635290 RepID=A0A117LIZ9_9BACT	Parcubacteria bacterium 33_209	TRUE	0.814	1061	0								DNA gyrase B [PF00204.27]; DNA gyrase B subunit, carboxyl terminus [PF00986.23]; Toprim domain [PF01751.24]; Histidine kinase-, DNA gyrase B-, and HSP90-like ATPase [PF02518.28]		sp|P41515|TOP2A_CRIGR DNA topoisomerase 2-alpha; Xh	Xh	0	PMX.50_00318	K02470	gyrB; DNA gyrase subunit B [EC:5.6.2.2]	357			PMX.50_00318_DNA_gyrase_subunit_B	NO_SP	1.00001	0	0	0	0	0
PMX.50_00319	PMX.50	C	K03073	preprotein translocase subunit SecE	A0A2M7DBB2_9BACT	UniRef90_A0A2M7DBB2 Protein translocase subunit SecE n=2 Tax=Candidatus Nealsonbacteria TaxID=1817911 RepID=A0A2M7DBB2_9BACT	Candidatus Nealsonbacteria	FALSE	0.605	71	7.673e-13								SecE/Sec61-gamma subunits of protein translocation complex [PF00584.22]				0	PMX.50_00319	K03073	secE; preprotein translocase subunit SecE	18			PMX.50_00319_Protein_translocase_subunit_SecE	NO_SP	0.999987	0	0	0	0	0
PMX.50_00320	PMX.50	C	K02601	transcription termination/antitermination protein NusG	A0A101G485_9BACT	UniRef90_A0A101G485 Transcription termination/antitermination protein NusG n=1 Tax=Parcubacteria bacterium 33_209 TaxID=1635290 RepID=A0A101G485_9BACT	Parcubacteria bacterium 33_209	FALSE	0.868	328	1.066e-99								Transcription termination factor nusG [PF02357.21]; KOW motif [PF00467.31]				0	PMX.50_00320	K02601	nusG; transcription termination/antitermination protein NusG	105			PMX.50_00320_Transcription_termination_antitermination_protein_NusG	NO_SP	1.00002	0	0	0	0	0
PMX.50_00321	PMX.50	C	K02867	large subunit ribosomal protein L11	A0A554MGR2_9BACT	UniRef90_A0A554MGR2 50S ribosomal protein L11 n=1 Tax=Parcubacteria group bacterium Greene0714_21 TaxID=2017158 RepID=A0A554MGR2_9BACT	Parcubacteria group bacterium Greene0714_21	FALSE	0.71	202	8.678e-57								Ribosomal protein L11, RNA binding domain [PF00298.21]; Ribosomal protein L11, N-terminal domain [PF03946.16]				0	PMX.50_00321	K02867	RP-L11, MRPL11, rplK; large subunit ribosomal protein L11	83			PMX.50_00321_50S_ribosomal_protein_L11	NO_SP	1.00003	0	0	0	0	0
PMX.50_00322	PMX.50	C	K01494	dCTP deaminase [EC:3.5.4.13]	A0A1V5WZ17_9BACT	UniRef90_A0A1V5WZ17 dCTP deaminase n=1 Tax=Parcubacteria group bacterium ADurb.Bin216 TaxID=1852939 RepID=A0A1V5WZ17_9BACT	Parcubacteria group bacterium ADurb.Bin216	FALSE	0.776	297	1.349e-88								2'-deoxycytidine 5'-triphosphate deaminase (DCD) [PF06559.13]; dUTPase [PF00692.21]				0	PMX.50_00322	K01494	dcd; dCTP deaminase [EC:3.5.4.13]	102			PMX.50_00322_dCTP_deaminase,_dUMP-forming	NO_SP	1.00001	0	0	0	0	0
PMX.50_00323	PMX.50	C	K00943	dTMP kinase [EC:2.7.4.9]	A0A2M7R810_9BACT	UniRef90_A0A2M7R810 Thymidylate kinase n=3 Tax=Parcubacteria group TaxID=1794811 RepID=A0A2M7R810_9BACT	Parcubacteria group	FALSE	0.571	218	4.062e-61								Thymidylate kinase [PF02223.19]				0	PMX.50_00323	K00943	tmk, DTYMK; dTMP kinase [EC:2.7.4.9]	39			PMX.50_00323_Thymidylate_kinase	NO_SP	1.00004	0	0	0	0	0
PMX.50_00324	PMX.50	C	K01619	deoxyribose-phosphate aldolase [EC:4.1.2.4]	A0A1V5X1U1_9BACT	UniRef90_A0A1V5X1U1 2-deoxy-D-ribose 5-phosphate aldolase n=1 Tax=Parcubacteria group bacterium ADurb.Bin216 TaxID=1852939 RepID=A0A1V5X1U1_9BACT	Parcubacteria group bacterium ADurb.Bin216	FALSE	0.731	322	7.693e-97								DeoC/LacD family aldolase [PF01791.11]				0	PMX.50_00324	K01619	deoC, DERA; deoxyribose-phosphate aldolase [EC:4.1.2.4]	63			PMX.50_00324_Deoxyribose-phosphate_aldolase_1	NO_SP	1.00002	0	0	0	0	0
PMX.50_00325	PMX.50	B	K02434	aspartyl-tRNA(Asn)/glutamyl-tRNA(Gln) amidotransferase subunit B [EC:6.3.5.6 6.3.5.7]	A0A1V5X1R2_9BACT	UniRef90_A0A1V5X1R2 Aspartyl/glutamyl-tRNA(Asn/Gln) amidotransferase subunit B n=1 Tax=Parcubacteria group bacterium ADurb.Bin216 TaxID=1852939 RepID=A0A1V5X1R2_9BACT	Parcubacteria group bacterium ADurb.Bin216	TRUE	0.648	647	5.469e-204								GatB/GatE catalytic domain [PF02934.17]; GatB domain [PF02637.20]				0	PMX.50_00325	K02434	gatB, PET112; aspartyl-tRNA(Asn)/glutamyl-tRNA(Gln) amidotransferase subunit B [EC:6.3.5.6 6.3.5.7]	230			PMX.50_00325_Aspartyl_glutamyl-tRNA_Asn_Gln__amidotransferase_subunit_B	NO_SP	0.999982	0	0	0	0	0
PMX.50_00326	PMX.50	C			A0A1V4ZS16_9EURY	UniRef90_A0A1V4ZS16 PKD domain protein n=1 Tax=Methanoregulaceae archaeon PtaU1.Bin059 TaxID=1811724 RepID=A0A1V4ZS16_9EURY	Methanoregulaceae archaeon PtaU1.Bin059	FALSE	0.426	162	5.116e-41												0	PMX.50_00326			14	K01996	1	PMX.50_00326_hypothetical_protein	SP	0.000202	0.999168	0.000163	0.000173	0.000135	0.000135	CS pos: 25-26. Pr: 0.9802
PMX.50_00327	PMX.50	C			A0A3A0AYM2_9CHLR	UniRef90_A0A3A0AYM2 Uncharacterized protein n=1 Tax=Chloroflexi bacterium TaxID=2026724 RepID=A0A3A0AYM2_9CHLR	Chloroflexi bacterium	FALSE	0.568	144	1.371e-34												0	PMX.50_00327			15			PMX.50_00327_hypothetical_protein	SP	0.000175	0.999263	0.000151	0.000156	0.000127	0.000125	CS pos: 23-24. Pr: 0.9720
PMX.50_00328	PMX.50	B			K2GDN2_9BACT	UniRef90_K2GDN2 Fibronectin type III protein (Fragment) n=1 Tax=uncultured bacterium (gcode 4) TaxID=1234023 RepID=K2GDN2_9BACT	uncultured bacterium (gcode 4)	TRUE	0.314	402	2.713e-116								Polysaccharide deacetylase [PF01522.23]; Bacterial Ig domain [PF17957.3]; Carbohydrate binding domain [PF02018.19]	CE4 acetyl xylan esterase (EC 3.1.1.72); chitin deacetylase (EC 3.5.1.41); chitooligosaccharide deacetylase (EC 3.5.1.-); peptidoglycan GlcNAc deacetylase (EC 3.5.1.-); peptidoglycan N-acetylmuramic acid deacetylase (EC 3.5.1.-). [CE4]			0	PMX.50_00328			11	K08651	2	PMX.50_00328_hypothetical_protein	SP	0.000457	0.665768	0.333386	0.000144	0.000126	0.000116	CS pos: 24-25. Pr: 0.6542
PMX.50_00329	PMX.50	C			A0A1P8F8J1_9CHLR	UniRef90_A0A1P8F8J1 Putative membrane protein n=1 Tax=Dehalogenimonas formicexedens TaxID=1839801 RepID=A0A1P8F8J1_9CHLR	Dehalogenimonas formicexedens	FALSE	0.493	119	3.79e-28								Predicted membrane protein (DUF2177) [PF09945.11]				0	PMX.50_00329			46			PMX.50_00329_hypothetical_protein	NO_SP	0.999971	0	0	0	0	0
PMX.50_00330	PMX.50	B	K00791,K06168	tRNA dimethylallyltransferase [EC:2.5.1.75]; tRNA-2-methylthio-N6-dimethylallyladenosine synthase [EC:2.8.4.3]	A0A2G9YU53_9BACT	UniRef90_A0A2G9YU53 tRNA dimethylallyltransferase n=1 Tax=Candidatus Nealsonbacteria bacterium CG23_combo_of_CG06-09_8_20_14_all_39_17 TaxID=1974722 RepID=A0A2G9YU53_9BACT	Candidatus Nealsonbacteria bacterium CG23_combo_of_CG06-09_8_20_14_all_39_17	TRUE	0.504	657	7.786e-204								IPP transferase [PF01715.19]; Uncharacterized protein family UPF0004 [PF00919.22]; Isopentenyl transferase [PF01745.18]; Radical SAM superfamily [PF04055.23]				0	PMX.50_00330	K06168	miaB; tRNA-2-methylthio-N6-dimethylallyladenosine synthase [EC:2.8.4.3]	60			PMX.50_00330_tRNA-2-methylthio-N_6_-dimethylallyladenosine_synthase	NO_SP	1.00001	0	0	0	0	0
PMX.50_00331	PMX.50	E																					0	PMX.50_00331			2	K03466	1	PMX.50_00331_hypothetical_protein	NO_SP	0.992043	0.007949	6e-06	4e-06	3e-06	2e-06
PMX.50_00332	PMX.50	C	K09712,K09712,K09712	uncharacterized protein; uncharacterized protein; uncharacterized protein	A0A523XZE9_9BACT	UniRef90_A0A523XZE9 Kazal-like domain-containing protein n=1 Tax=Candidatus Nealsonbacteria bacterium TaxID=2093793 RepID=A0A523XZE9_9BACT	Candidatus Nealsonbacteria bacterium	FALSE	0.267	135	4.45e-29								Domain of unknown function (DUF333) [PF03891.17]; Domain of unknown function (DUF5667) [PF18915.2]; Kazal-type serine protease inhibitor domain [PF00050.23]; Kazal-type serine protease inhibitor domain [PF07648.17]				0	PMX.50_00332			1	K09712	1	PMX.50_00332_hypothetical_protein	SP	0.000183	0.999214	0.000164	0.000162	0.000135	0.000133	CS pos: 20-21. Pr: 0.9781
PMX.50_00333	PMX.50	B	K01868	threonyl-tRNA synthetase [EC:6.1.1.3]	A0A124FP32_9BACT	UniRef90_A0A124FP32 Threonine--tRNA ligase (Fragment) n=1 Tax=Parcubacteria bacterium 33_209 TaxID=1635290 RepID=A0A124FP32_9BACT	Parcubacteria bacterium 33_209	TRUE	0.791	886	5.765e-285								tRNA synthetase class II core domain (G, H, P, S and T) [PF00587.27]; Anticodon binding domain [PF03129.22]; Threonyl and Alanyl tRNA synthetase second additional domain [PF07973.16]				0	PMX.50_00333	K01868	TARS, thrS; threonyl-tRNA synthetase [EC:6.1.1.3]	288			PMX.50_00333_Threonine--tRNA_ligase	NO_SP	1.00001	0	0	0	0	0
PMX.50_00334	PMX.50	B	K02337	DNA polymerase III subunit alpha [EC:2.7.7.7]	A0A1V5X1S6_9BACT	UniRef90_A0A1V5X1S6 DNA polymerase III subunit alpha n=1 Tax=Parcubacteria group bacterium ADurb.Bin216 TaxID=1852939 RepID=A0A1V5X1S6_9BACT	Parcubacteria group bacterium ADurb.Bin216	TRUE	0.694	1526	0								Bacterial DNA polymerase III alpha NTPase domain [PF07733.14]; Bacterial DNA polymerase III alpha subunit finger domain [PF17657.3]; PHP domain [PF02811.21]; Helix-hairpin-helix motif [PF14579.8]; OB-fold nucleic acid binding domain [PF01336.27]		sp|O67125|DPO3A_AQUAE DNA polymerase III subunit alpha; XhXr	Xr;Xh	0	PMX.50_00334	K02337	dnaE; DNA polymerase III subunit alpha [EC:2.7.7.7]	487			PMX.50_00334_DNA_polymerase_III_subunit_alpha	NO_SP	1	0	0	0	0	0
PMX.50_00335	PMX.50	C			A0A2M7R785_9BACT	UniRef90_A0A2M7R785 Uncharacterized protein n=1 Tax=Candidatus Nealsonbacteria bacterium CG_4_10_14_0_8_um_filter_37_14 TaxID=1974684 RepID=A0A2M7R785_9BACT	Candidatus Nealsonbacteria bacterium CG_4_10_14_0_8_um_filter_37_14	FALSE	0.379	125	7.257e-29												0	PMX.50_00335			5			PMX.50_00335_Glucose-1-phosphate_adenylyltransferase	NO_SP	1.00002	0	0	0	0	0
PMX.50_00336	PMX.50	C	K03470	ribonuclease HII [EC:3.1.26.4]	A0A2G9YU42_9BACT	UniRef90_A0A2G9YU42 Ribonuclease HII n=1 Tax=Candidatus Nealsonbacteria bacterium CG23_combo_of_CG06-09_8_20_14_all_39_17 TaxID=1974722 RepID=A0A2G9YU42_9BACT	Candidatus Nealsonbacteria bacterium CG23_combo_of_CG06-09_8_20_14_all_39_17	FALSE	0.6	234	1.309e-66								Ribonuclease HII [PF01351.20]				0	PMX.50_00336	K03470	rnhB; ribonuclease HII [EC:3.1.26.4]	95			PMX.50_00336_Ribonuclease_HII	NO_SP	1	0	0	0	0	0
PMX.50_00337	PMX.50	E																					0	PMX.50_00337			4	K00383	1	PMX.50_00337_hypothetical_protein	NO_SP	1.00001	0	0	0	0	0
PMX.50_00338	PMX.50	E																					0	PMX.50_00338			1	K11900	1	PMX.50_00338_hypothetical_protein	NO_SP	1.00002	0	0	0	0	0
PMX.50_00339	PMX.50	E																					0	PMX.50_00339			4	K07667	1	PMX.50_00339_hypothetical_protein	NO_SP	1.00004	0	0	0	0	0
PMX.50_00340	PMX.50	C	K02911	large subunit ribosomal protein L32	A0A2M7DB60_9BACT	UniRef90_A0A2M7DB60 50S ribosomal protein L32 n=2 Tax=Candidatus Nealsonbacteria TaxID=1817911 RepID=A0A2M7DB60_9BACT	Candidatus Nealsonbacteria	FALSE	0.616	115	2.403e-27								Ribosomal L32p protein family [PF01783.25]				0	PMX.50_00340	K02911	RP-L32, MRPL32, rpmF; large subunit ribosomal protein L32	14			PMX.50_00340_hypothetical_protein	NO_SP	1.00003	0	0	0	0	0
PMX.50_00341	PMX.50	C	K03625	transcription antitermination protein NusB	A0A1V5WUT1_9BACT	UniRef90_A0A1V5WUT1 Transcription antitermination protein NusB n=1 Tax=Parcubacteria group bacterium ADurb.Bin216 TaxID=1852939 RepID=A0A1V5WUT1_9BACT	Parcubacteria group bacterium ADurb.Bin216	FALSE	0.746	218	2.496e-62								NusB family [PF01029.20]				0	PMX.50_00341	K03625	nusB; transcription antitermination protein NusB	64			PMX.50_00341_Transcription_antitermination_protein_NusB	NO_SP	0.999982	0	0	0	0	0
PMX.50_00342	PMX.50	B	K03685	ribonuclease III [EC:3.1.26.3]	A0A1V5WV11_9BACT	UniRef90_A0A1V5WV11 Ribonuclease 3 n=1 Tax=Parcubacteria group bacterium ADurb.Bin216 TaxID=1852939 RepID=A0A1V5WV11_9BACT	Parcubacteria group bacterium ADurb.Bin216	TRUE	0.751	354	1.488e-107								Ribonuclease-III-like [PF14622.8]; Ribonuclease III domain [PF00636.28]; Double-stranded RNA binding motif [PF00035.28]				0	PMX.50_00342	K03685	rnc, DROSHA, RNT1; ribonuclease III [EC:3.1.26.3]	112			PMX.50_00342_Ribonuclease_3	NO_SP	1.00003	0	0	0	0	0
PMX.50_00343	PMX.50	C	K02959	small subunit ribosomal protein S16	A0A1V5WV31_9BACT	UniRef90_A0A1V5WV31 30S ribosomal protein S16 n=1 Tax=Parcubacteria group bacterium ADurb.Bin216 TaxID=1852939 RepID=A0A1V5WV31_9BACT	Parcubacteria group bacterium ADurb.Bin216	FALSE	0.505	146	3.48e-37								Ribosomal protein S16 [PF00886.21]				0	PMX.50_00343	K02959	RP-S16, MRPS16, rpsP; small subunit ribosomal protein S16	15			PMX.50_00343_hypothetical_protein	NO_SP	1.00001	0	0	0	0	0
PMX.50_00344	PMX.50	C	K06960	uncharacterized protein	A0A1V5WUR4_9BACT	UniRef90_A0A1V5WUR4 UPF0109 protein BWY21_01720 n=1 Tax=Parcubacteria group bacterium ADurb.Bin216 TaxID=1852939 RepID=A0A1V5WUR4_9BACT	Parcubacteria group bacterium ADurb.Bin216	FALSE	0.74	164	7.674e-44								KH domain [PF13083.8]				0	PMX.50_00344	K06960	K06960; uncharacterized protein	14			PMX.50_00344_Transcription_termination_antitermination_protein_NusA	NO_SP	1.00002	0	0	0	0	0
PMX.50_00345	PMX.50	C	K00554	tRNA (guanine37-N1)-methyltransferase [EC:2.1.1.228]	A0A661TN00_9BACT	UniRef90_A0A661TN00 tRNA (guanine-N(1)-)-methyltransferase n=1 Tax=Candidatus Nealsonbacteria bacterium TaxID=2093793 RepID=A0A661TN00_9BACT	Candidatus Nealsonbacteria bacterium	FALSE	0.709	308	4.964e-92								tRNA (Guanine-1)-methyltransferase [PF01746.23]				0	PMX.50_00345	K00554	trmD; tRNA (guanine37-N1)-methyltransferase [EC:2.1.1.228]	97			PMX.50_00345_tRNA__guanine-N_1_-_-methyltransferase	NO_SP	1.00002	0	0	0	0	0
PMX.50_00348	PMX.50	C	K02913	large subunit ribosomal protein L33	A0A3D5XQJ7_9FIRM	UniRef90_A0A3D5XQJ7 50S ribosomal protein L33 n=1 Tax=Erysipelotrichaceae bacterium TaxID=2049044 RepID=A0A3D5XQJ7_9FIRM	Erysipelotrichaceae bacterium	FALSE	0.735	77	5.039e-15								Ribosomal protein L33 [PF00471.22]				0	PMX.50_00348	K02913	RP-L33, MRPL33, rpmG; large subunit ribosomal protein L33	20			PMX.50_00348_hypothetical_protein	NO_SP	0.999983	0	0	0	0	0
PMX.50_00350	PMX.50	B	K00571,K07316	site-specific DNA-methyltransferase (adenine-specific) [EC:2.1.1.72]; adenine-specific DNA-methyltransferase [EC:2.1.1.72]	A0A1V5TVJ5_9BACT	UniRef90_A0A1V5TVJ5 Modification methylase BamHI n=1 Tax=Parcubacteria group bacterium ADurb.Bin247 TaxID=1852940 RepID=A0A1V5TVJ5_9BACT	Parcubacteria group bacterium ADurb.Bin247	TRUE	0.73	973	7.978e-314								DNA methylase [PF01555.20]		sp|P29538|MTH1_HAEPA Modification methylase HpaI; XhXp	Xp;Xh	0	PMX.50_00350	K07316	mod; adenine-specific DNA-methyltransferase [EC:2.1.1.72]	264	K00571	37	PMX.50_00350_hypothetical_protein	NO_SP	0.999996	0	0	0	0	0
PMX.50_00351	PMX.50	B	K01156	type III restriction enzyme [EC:3.1.21.5]	A0A2M6XUW4_9BACT	UniRef90_A0A2M6XUW4 Restriction endonuclease subunit R n=1 Tax=bacterium (Candidatus Gribaldobacteria) CG08_land_8_20_14_0_20_39_15 TaxID=2014273 RepID=A0A2M6XUW4_9BACT	bacterium (Candidatus Gribaldobacteria) CG08_land_8_20_14_0_20_39_15	TRUE	0.731	1439	0												0	PMX.50_00351	K01156	res; type III restriction enzyme [EC:3.1.21.5]	514			PMX.50_00351_hypothetical_protein	NO_SP	1.00003	0	0	0	0	0
PMX.50_00352	PMX.50	B	K06400	site-specific DNA recombinase	A0A419DDP9_9BACT	UniRef90_A0A419DDP9 Recombinase family protein n=1 Tax=candidate division WS5 bacterium TaxID=2093353 RepID=A0A419DDP9_9BACT	candidate division WS5 bacterium	TRUE	0.768	659	2.149e-209								Resolvase, N terminal domain [PF00239.23]; Recombinase [PF07508.15]		sp|P03014|PINE_ECOLI Serine recombinase PinE; Xr	Xr	0	PMX.50_00352	K06400	spoIVCA; site-specific DNA recombinase	155			PMX.50_00352_hypothetical_protein	NO_SP	1.00002	0	0	0	0	0
PMX.50_00353	PMX.50	C			A0A1F6YWS9_9BACT	UniRef90_A0A1F6YWS9 HTH_Tnp_1_2 domain-containing protein n=1 Tax=Candidatus Nomurabacteria bacterium RIFOXYC2_FULL_36_19 TaxID=1801806 RepID=A0A1F6YWS9_9BACT	Candidatus Nomurabacteria bacterium RIFOXYC2_FULL_36_19	FALSE	0.455	80	7.559e-15												0	PMX.50_00353			4	K07483	1	PMX.50_00353_hypothetical_protein	NO_SP	0.999995	0	0	0	0	0
PMX.50_00354	PMX.50	B			A0A2D9Y5P3_9BACT	UniRef90_A0A2D9Y5P3 Methyltransferase n=1 Tax=Candidatus Campbellbacteria bacterium TaxID=2026716 RepID=A0A2D9Y5P3_9BACT	Candidatus Campbellbacteria bacterium	TRUE	0.662	564	1.68e-176								DNA methylase [PF01555.20]		sp|P29538|MTH1_HAEPA Modification methylase HpaI; XhXp	Xp;Xh	0	PMX.50_00354			82			PMX.50_00354_hypothetical_protein	NO_SP	1.00001	0	0	0	0	0
PMX.50_00355	PMX.50	E																					0	PMX.50_00355			2	K01924	1	PMX.50_00355_hypothetical_protein	NO_SP	1.00002	0	0	0	0	0
PMX.50_00356	PMX.50	C			A0A1G1JW50_9BACT	UniRef90_A0A1G1JW50 Uncharacterized protein n=1 Tax=Omnitrophica bacterium RIFCSPLOWO2_01_FULL_45_10b TaxID=1801827 RepID=A0A1G1JW50_9BACT	Omnitrophica bacterium RIFCSPLOWO2_01_FULL_45_10b	FALSE	0.696	149	8.637e-39												0	PMX.50_00356			9	K03676	1	PMX.50_00356_hypothetical_protein	NO_SP	1.00001	0	0	0	0	0
PMX.50_00357	PMX.50	C			A0A0G0J1H2_9BACT	UniRef90_A0A0G0J1H2 K(+)-insensitive pyrophosphate-energized proton pump n=1 Tax=Parcubacteria group bacterium GW2011_GWA2_37_10 TaxID=1618810 RepID=A0A0G0J1H2_9BACT	Parcubacteria group bacterium GW2011_GWA2_37_10	FALSE	0.628	128	1.247e-31												0	PMX.50_00357			4	K11623	1	PMX.50_00357_hypothetical_protein	NO_SP	0.999999	0	0	0	0	0
PMX.50_00358	PMX.50	C			A0A1F7YBZ5_9BACT	UniRef90_A0A1F7YBZ5 NERD domain-containing protein n=1 Tax=Candidatus Woesebacteria bacterium RIFCSPHIGHO2_01_FULL_39_28 TaxID=1802496 RepID=A0A1F7YBZ5_9BACT	Candidatus Woesebacteria bacterium RIFCSPHIGHO2_01_FULL_39_28	FALSE	0.344	87	1.285e-15								Nuclease-related domain [PF08378.13]				0	PMX.50_00358			15			PMX.50_00358_hypothetical_protein	NO_SP	1.00002	0	0	0	0	0
PMX.50_00359	PMX.50	C	K06336	spore coat-associated protein N	A0A1F8BBT7_9BACT	UniRef90_A0A1F8BBT7 Uncharacterized protein n=1 Tax=Candidatus Woesebacteria bacterium RIFCSPLOWO2_01_FULL_39_21 TaxID=1802519 RepID=A0A1F8BBT7_9BACT	Candidatus Woesebacteria bacterium RIFCSPLOWO2_01_FULL_39_21	FALSE	0.415	308	2.282e-88								Camelysin metallo-endopeptidase [PF12389.10]				0	PMX.50_00359			6	K06336	1	PMX.50_00359_hypothetical_protein	SP	0.37098	0.628352	0.000231	0.00018	0.000164	0.000143	CS pos: 27-28. Pr: 0.3549
PMX.50_00360	PMX.50	E																					0	PMX.50_00360			2	K01421	1	PMX.50_00360_hypothetical_protein	NO_SP	0.999994	0	0	0	0	0
PMX.50_00361	PMX.50	C			A0A1F8F8S5_9BACT	UniRef90_A0A1F8F8S5 Uncharacterized protein n=1 Tax=Candidatus Yanofskybacteria bacterium RIFCSPHIGHO2_02_FULL_41_11 TaxID=1802675 RepID=A0A1F8F8S5_9BACT	Candidatus Yanofskybacteria bacterium RIFCSPHIGHO2_02_FULL_41_11	FALSE	0.508	76	6.464e-14												0	PMX.50_00361			3	K05772	1	PMX.50_00361_hypothetical_protein	NO_SP	0.999992	0	0	0	0	0
PMX.50_00362	PMX.50	C			A0A2G9YDU6_9BACT	UniRef90_A0A2G9YDU6 LamGL domain-containing protein n=1 Tax=Candidatus Portnoybacteria bacterium CG23_combo_of_CG06-09_8_20_14_all_37_13 TaxID=1974819 RepID=A0A2G9YDU6_9BACT	Candidatus Portnoybacteria bacterium CG23_combo_of_CG06-09_8_20_14_all_37_13	FALSE	0.303	122	1.164e-26								Concanavalin A-like lectin/glucanases superfamily [PF13385.8]				0	PMX.50_00362			4	K02456	1	PMX.50_00362_hypothetical_protein	PILIN	0	0	0	0	0	0.999978	CS pos: 5-6. Pr: 0.7843
PMX.50_00363	PMX.50	E																					0	PMX.50_00363						PMX.50_00363_hypothetical_protein	NO_SP	0.999992	0	0	0	0	0
PMX.50_00364	PMX.50	C			A0A0G1FVX5_9BACT	UniRef90_A0A0G1FVX5 Uncharacterized protein n=1 Tax=Parcubacteria group bacterium GW2011_GWA2_43_9b TaxID=1618828 RepID=A0A0G1FVX5_9BACT	Parcubacteria group bacterium GW2011_GWA2_43_9b	FALSE	0.436	64	1.442e-09												0	PMX.50_00364						PMX.50_00364_hypothetical_protein	NO_SP	1	0	0	0	0	0
PMX.50_00365	PMX.50	C			A0A101IN98_9BACT	UniRef90_A0A101IN98 Uncharacterized protein n=1 Tax=Parcubacteria bacterium 32_520 TaxID=1641387 RepID=A0A101IN98_9BACT	Parcubacteria bacterium 32_520	FALSE	0.59	156	1.098e-40												0	PMX.50_00365			12	K01069	1	PMX.50_00365_hypothetical_protein	NO_SP	0.999982	0	0	0	0	0
PMX.50_00366	PMX.50	C			A0A2D6Q2X0_9BACT	UniRef90_A0A2D6Q2X0 Uncharacterized protein n=1 Tax=Candidatus Woesebacteria bacterium TaxID=2026804 RepID=A0A2D6Q2X0_9BACT	Candidatus Woesebacteria bacterium	FALSE	0.411	221	6.113e-60												0	PMX.50_00366			9	K01738	1	PMX.50_00366_hypothetical_protein	LIPO	0.243468	0.333412	0.422741	0.000163	0.000118	0.000115	CS pos: 19-20. Pr: 0.3669
PMX.50_00367	PMX.50	C	K02626	arginine decarboxylase [EC:4.1.1.19]	A0A1D2RGZ7_9ARCH	UniRef90_A0A1D2RGZ7 Pyruvoyl-dependent arginine decarboxylase n=1 Tax=Candidatus Altiarchaeales archaeon IMC4 TaxID=1878999 RepID=A0A1D2RGZ7_9ARCH	Candidatus Altiarchaeales archaeon IMC4	FALSE	0.791	293	1.274e-87								Pyruvoyl-dependent arginine decarboxylase (PvlArgDC) [PF01862.18]				0	PMX.50_00367	K02626	pdaD; arginine decarboxylase [EC:4.1.1.19]	148			PMX.50_00367_Pyruvoyl-dependent_arginine_decarboxylase	NO_SP	1	0	0	0	0	0
PMX.50_00368	PMX.50	E																					0	PMX.50_00368			7	K00407	1	PMX.50_00368_hypothetical_protein	NO_SP	0.999971	0	0	0	0	0
PMX.50_00369	PMX.50	E																					0	PMX.50_00369						PMX.50_00369_hypothetical_protein	NO_SP	1.00002	0	0	0	0	0
PMX.50_00370	PMX.50	C			A0A101G3W7_9BACT	UniRef90_A0A101G3W7 ThiJ/PfpI domain-containing protein n=2 Tax=unclassified Parcubacteria TaxID=1046984 RepID=A0A101G3W7_9BACT	unclassified Parcubacteria	FALSE	0.615	208	6.122e-58	MER0198630	C56	MER0198630 - family C56 non-peptidase homologues (Methanocaldococcus sp. FS406-22) [C56.UNW]#C56#{peptidase unit: 31-167}~source ADC69894~	FALSE	0.451	115	3.634e-28	DJ-1/PfpI family [PF01965.26]; ThiJ/PfpI family-like [PF17124.7]				0	PMX.50_00370	K05520	pfpI; protease I [EC:3.5.1.124]	54			PMX.50_00370_putative_protein	NO_SP	0.999991	0	0	0	0	0
PMX.50_00371	PMX.50	C	K02864	large subunit ribosomal protein L10	A0A1V5WYQ0_9BACT	UniRef90_A0A1V5WYQ0 50S ribosomal protein L10 n=1 Tax=Parcubacteria group bacterium ADurb.Bin216 TaxID=1852939 RepID=A0A1V5WYQ0_9BACT	Parcubacteria group bacterium ADurb.Bin216	FALSE	0.627	210	5.916e-59								Ribosomal protein L10 [PF00466.22]				0	PMX.50_00371	K02864	RP-L10, MRPL10, rplJ; large subunit ribosomal protein L10	54			PMX.50_00371_50S_ribosomal_protein_L10	NO_SP	1.00003	0	0	0	0	0
PMX.50_00372	PMX.50	C	K02935	large subunit ribosomal protein L7/L12	A0A1J4WKK9_9BACT	UniRef90_A0A1J4WKK9 50S ribosomal protein L7/L12 n=2 Tax=Bacteria candidate phyla TaxID=1783234 RepID=A0A1J4WKK9_9BACT	Bacteria candidate phyla	FALSE	0.653	181	2.635e-49								Ribosomal protein L7/L12 C-terminal domain [PF00542.21]; Ribosomal protein L7/L12 dimerisation domain [PF16320.7]				0	PMX.50_00372	K02935	RP-L7, MRPL12, rplL; large subunit ribosomal protein L7/L12	44			PMX.50_00372_50S_ribosomal_protein_L7_L12	NO_SP	1.00001	0	0	0	0	0
PMX.50_00373	PMX.50	C			A0A1V5WYM6_9BACT	UniRef90_A0A1V5WYM6 Thioredoxin domain-containing protein n=1 Tax=Parcubacteria group bacterium ADurb.Bin216 TaxID=1852939 RepID=A0A1V5WYM6_9BACT	Parcubacteria group bacterium ADurb.Bin216	FALSE	0.578	206	4.731e-56								Thioredoxin [PF00085.22]				0	PMX.50_00373						PMX.50_00373_hypothetical_protein	NO_SP	0.996965	0.002997	2e-06	1e-06	1e-06	1e-06
PMX.50_00374	PMX.50	E																					0	PMX.50_00374						PMX.50_00374_hypothetical_protein	NO_SP	0.999979	0	0	0	0	0
PMX.50_00375	PMX.50	C			A0A2H0TL19_9BACT	UniRef90_A0A2H0TL19 Uncharacterized protein n=3 Tax=Parcubacteria group TaxID=1794811 RepID=A0A2H0TL19_9BACT	Parcubacteria group	FALSE	0.446	96	2.314e-20												0	PMX.50_00375			6	K01998	1	PMX.50_00375_hypothetical_protein	NO_SP	1	0	0	0	0	0
PMX.50_00376	PMX.50	B			A0A1V5WYV3_9BACT	UniRef90_A0A1V5WYV3 ATP-dependent Clp protease ATP-binding subunit ClpE n=1 Tax=Parcubacteria group bacterium ADurb.Bin216 TaxID=1852939 RepID=A0A1V5WYV3_9BACT	Parcubacteria group bacterium ADurb.Bin216	TRUE	0.512	790	1.518e-247								AAA domain (Cdc48 subfamily) [PF07724.16]; C-terminal, D2-small domain, of ClpB protein [PF10431.11]; AAA domain (dynein-related subfamily) [PF07728.16]; ATPase family associated with various cellular activities (AAA) [PF00004.31]		sp|P0ABH9|CLPA_ECOLI ATP-dependent Clp protease ATP-binding subunit ClpA; Xh	Xh	0	PMX.50_00376	K03696	clpC; ATP-dependent Clp protease ATP-binding subunit ClpC	71	K03697	35	PMX.50_00376_ATP-dependent_Clp_protease_ATP-binding_subunit_ClpX	NO_SP	1	0	0	0	0	0
PMX.50_00377	PMX.50	C	K03925	MraZ protein	A0A0C1NYD8_9DELT	UniRef90_A0A0C1NYD8 Transcriptional regulator MraZ n=1 Tax=Smithella sp. SC_K08D17 TaxID=1487949 RepID=A0A0C1NYD8_9DELT	Smithella sp. SC_K08D17	FALSE	0.916	278	4.697e-83								MraZ protein, putative antitoxin-like [PF02381.20]				0	PMX.50_00377	K03925	mraZ; transcriptional regulator MraZ	91			PMX.50_00377_Transcriptional_regulator_MraZ	NO_SP	0.999984	0	0	0	0	0
PMX.50_00378	PMX.50	B	K03438	16S rRNA (cytosine1402-N4)-methyltransferase [EC:2.1.1.199]	A0A1V5WY33_9BACT	UniRef90_A0A1V5WY33 Ribosomal RNA small subunit methyltransferase H n=1 Tax=Parcubacteria group bacterium ADurb.Bin216 TaxID=1852939 RepID=A0A1V5WY33_9BACT	Parcubacteria group bacterium ADurb.Bin216	TRUE	0.608	346	5.037e-104								MraW methylase family [PF01795.21]				0	PMX.50_00378	K03438	mraW, rsmH; 16S rRNA (cytosine1402-N4)-methyltransferase [EC:2.1.1.199]	112			PMX.50_00378_Ribosomal_RNA_small_subunit_methyltransferase_H	NO_SP	1.00001	0	0	0	0	0
PMX.50_00379	PMX.50	C			A0A0C1NYB9_9DELT	UniRef90_A0A0C1NYB9 Uncharacterized protein n=2 Tax=unclassified Smithella TaxID=2625943 RepID=A0A0C1NYB9_9DELT	unclassified Smithella	FALSE	0.595	116	1.355e-27												0	PMX.50_00379			5	K00057	1	PMX.50_00379_Cell_division_protein_FtsL	NO_SP	1.00003	0	0	0	0	0
PMX.50_00380	PMX.50	B	K03587	cell division protein FtsI (penicillin-binding protein 3) [EC:3.4.16.4]	A0A0C1S2H4_9DELT	UniRef90_A0A0C1S2H4 Uncharacterized protein n=2 Tax=unclassified Smithella TaxID=2625943 RepID=A0A0C1S2H4_9DELT	unclassified Smithella	TRUE	0.727	822	2.815e-263								Penicillin binding protein transpeptidase domain [PF00905.24]; Penicillin-binding Protein dimerisation domain [PF03717.17]				0	PMX.50_00380	K08384	spoVD; stage V sporulation protein D (sporulation-specific penicillin-binding protein)	70	K03587	38	PMX.50_00380_Stage_V_sporulation_protein_D	NO_SP	0.999681	0.000314	0	0	0	0
PMX.50_00382	PMX.50	B	K07301	cation:H+ antiporter	A0A1V5WXY8_9BACT	UniRef90_A0A1V5WXY8 Inner membrane protein YrbG n=1 Tax=Parcubacteria group bacterium ADurb.Bin216 TaxID=1852939 RepID=A0A1V5WXY8_9BACT	Parcubacteria group bacterium ADurb.Bin216	TRUE	0.59	362	8.906e-109								Sodium/calcium exchanger protein [PF01699.26]				0	PMX.50_00382	K07301	yrbG; cation:H+ antiporter	55			PMX.50_00382_Inner_membrane_protein_YrbG	NO_SP	1	0	0	0	0	0
PMX.50_00383	PMX.50	C	K02888	large subunit ribosomal protein L21	A0A1V5WZ89_9BACT	UniRef90_A0A1V5WZ89 50S ribosomal protein L21 n=1 Tax=Parcubacteria group bacterium ADurb.Bin216 TaxID=1852939 RepID=A0A1V5WZ89_9BACT	Parcubacteria group bacterium ADurb.Bin216	FALSE	0.681	141	2.745e-36								Ribosomal prokaryotic L21 protein [PF00829.23]				0	PMX.50_00383	K02888	RP-L21, MRPL21, rplU; large subunit ribosomal protein L21	72			PMX.50_00383_50S_ribosomal_protein_L21	NO_SP	1.00002	0	0	0	0	0
PMX.50_00384	PMX.50	B	K02314	replicative DNA helicase [EC:3.6.4.12]	A0A1J4WH88_9BACT	UniRef90_A0A1J4WH88 Replicative DNA helicase n=6 Tax=Parcubacteria group TaxID=1794811 RepID=A0A1J4WH88_9BACT	Parcubacteria group	TRUE	0.624	1058	0	MER0189927	N10	MER0189927 - family N10 unassigned peptide lyases (Flexibacter litoralis) [N10.UPW]#N10#{peptidase unit: 718-1144}~source YP_006434558~	TRUE	0.512	414	2.604e-120	DnaB-like helicase C terminal domain [PF03796.17]; Intein splicing domain [PF14890.8]; DnaB-like helicase N terminal domain [PF00772.23]; LAGLIDADG-like domain [PF14528.8]; AAA domain [PF13481.8]		sp|P04530|VG41_BPT4 ATP-dependent helicase 41; XhXr	Xr;Xh	0	PMX.50_00384	K02314	dnaB; replicative DNA helicase [EC:5.6.2.3]	351			PMX.50_00384_Replicative_DNA_helicase	NO_SP	1.00001	0	0	0	0	0
PMX.50_00385	PMX.50	B			A0A101G3P3_9BACT	UniRef90_A0A101G3P3 Glycosyl transferase n=1 Tax=Parcubacteria bacterium 33_209 TaxID=1635290 RepID=A0A101G3P3_9BACT	Parcubacteria bacterium 33_209	TRUE	0.629	450	2.07e-138								Glycosyl transferases group 1 [PF00534.22]; Glycosyl transferases group 1 [PF13692.8]; Glycosyltransferase Family 4 [PF13439.8]; Glycosyl transferases group 1 [PF13524.8]; Glycosyl transferase 4-like domain [PF13579.8]; Glycosyl transferase 4-like [PF13477.8]	GT4 sucrose synthase (EC 2.4.1.13); sucrose-phosphate synthase (EC 2.4.1.14); alpha-glucosyltransferase (EC 2.4.1.52); lipopolysaccharide N-acetylglucosaminyltransferase (EC 2.4.1.56); phosphatidylinositol alpha-mannosyltransferase (EC 2.4.1.57); GDP-Man: Man1GlcNAc2-PP-dolichol alpha-1,3-mannosyltransferase (EC 2.4.1.132); GDP-Man: Man3GlcNAc2-PP-dolichol/Man4GlcNAc2-PP-dolichol alpha-1,2-mannos…			0	PMX.50_00385	K08256	pimA; phosphatidyl-myo-inositol alpha-mannosyltransferase [EC:2.4.1.345]	101			PMX.50_00385_Phosphatidyl-myo-inositol_mannosyltransferase	NO_SP	1.00003	0	0	0	0	0
PMX.50_00386	PMX.50	E																					0	PMX.50_00386			3			PMX.50_00386_hypothetical_protein	NO_SP	1.00002	0	0	0	0	0
PMX.50_00387	PMX.50	E																					0	PMX.50_00387						PMX.50_00387_hypothetical_protein	NO_SP	1.00001	0	0	0	0	0
PMX.50_00388	PMX.50	B	K01883	cysteinyl-tRNA synthetase [EC:6.1.1.16]	A0A101INM4_9BACT	UniRef90_A0A101INM4 Cysteine--tRNA ligase n=1 Tax=Parcubacteria bacterium 32_520 TaxID=1641387 RepID=A0A101INM4_9BACT	Parcubacteria bacterium 32_520	TRUE	0.731	713	5.675e-227								tRNA synthetases class I (C) catalytic domain [PF01406.21]; tRNA synthetases class I (M) [PF09334.13]; tRNA synthetases class I (I, L, M and V) [PF00133.24]				0	PMX.50_00388	K01883	CARS, cysS; cysteinyl-tRNA synthetase [EC:6.1.1.16]	228			PMX.50_00388_Cysteine--tRNA_ligase	NO_SP	1.00002	0	0	0	0	0
PMX.50_00389	PMX.50	B			A0A101INN6_9BACT	UniRef90_A0A101INN6 Cysteine synthase n=1 Tax=Parcubacteria bacterium 32_520 TaxID=1641387 RepID=A0A101INN6_9BACT	Parcubacteria bacterium 32_520	TRUE	0.711	409	1.431e-125								Pyridoxal-phosphate dependent enzyme [PF00291.27]		sp|P63872|CYSK_STAAW Cysteine synthase; Xh	Xh	0	PMX.50_00389	K12339	cysM; S-sulfo-L-cysteine synthase (O-acetyl-L-serine-dependent) [EC:2.5.1.144]	114			PMX.50_00389_Cysteine_synthase_B	NO_SP	1.00003	0	0	0	0	0
PMX.50_00390	PMX.50	C			A0A1V5X024_9BACT	UniRef90_A0A1V5X024 Uncharacterized protein n=1 Tax=Parcubacteria group bacterium ADurb.Bin216 TaxID=1852939 RepID=A0A1V5X024_9BACT	Parcubacteria group bacterium ADurb.Bin216	FALSE	0.253	90	3.058e-16												0	PMX.50_00390						PMX.50_00390_hypothetical_protein	NO_SP	1.00001	0	0	0	0	0
PMX.50_00391	PMX.50	B	K02343	DNA polymerase III subunit gamma/tau [EC:2.7.7.7]	A0A101GXE5_9BACT	UniRef90_A0A101GXE5 DNA polymerase III subunit gamma/tau n=2 Tax=unclassified Parcubacteria TaxID=1046984 RepID=A0A101GXE5_9BACT	unclassified Parcubacteria	TRUE	0.717	524	8.295e-164								DNA polymerase III, delta subunit [PF13177.8]; DNA polymerase III subunits gamma and tau domain III [PF12169.10]; Holliday junction DNA helicase RuvB P-loop domain [PF05496.14]; ATPase family associated with various cellular activities (AAA) [PF00004.31]; AAA domain [PF13401.8]		sp|O64301|DPA44_BPR69 DNA polymerase accessory protein 44; XhXr	Xr;Xh	0	PMX.50_00391	K02343	dnaX; DNA polymerase III subunit gamma/tau [EC:2.7.7.7]	105			PMX.50_00391_DNA_polymerase_III_subunit_tau	NO_SP	1.00003	0	0	0	0	0
PMX.50_00393	PMX.50	E																					0	PMX.50_00393			2	K01873	1	PMX.50_00393_hypothetical_protein	NO_SP	1	0	0	0	0	0
PMX.50_00394	PMX.50	E																					0	PMX.50_00394			2	K05020	1	PMX.50_00394_hypothetical_protein	NO_SP	0.999991	0	1e-06	0	0	0
PMX.50_00395	PMX.50	E																					0	PMX.50_00395			2	K07456	1	PMX.50_00395_hypothetical_protein	LIPO	0	0	1.00002	0	0	0	CS pos: 21-22. Pr: 0.9961
PMX.50_00396	PMX.50	B			D1JE48_9ARCH	UniRef90_D1JE48 Hypothetical secreted protein n=1 Tax=uncultured archaeon TaxID=115547 RepID=D1JE48_9ARCH	uncultured archaeon	TRUE	0.648	453	4.375e-139												0	PMX.50_00396			13	K00075	1	PMX.50_00396_hypothetical_protein	LIPO	0	0	1.00003	0	0	0	CS pos: 19-20. Pr: 0.9956
PMX.50_00397	PMX.50	E																					0	PMX.50_00397			1	K10924	1	PMX.50_00397_hypothetical_protein	NO_SP	1.00001	0	0	0	0	0
PMX.50_00398	PMX.50	E																					0	PMX.50_00398						PMX.50_00398_hypothetical_protein	NO_SP	0.999962	3.5e-05	0	0	0	0
PMX.50_00399	PMX.50	E																					0	PMX.50_00399			5	K06889	1	PMX.50_00399_hypothetical_protein	NO_SP	0.733682	0.20095	0.065163	7.1e-05	6.2e-05	5.5e-05
PMX.50_00400	PMX.50	E																					0	PMX.50_00400						PMX.50_00400_hypothetical_protein	NO_SP	0.999991	0	0	0	0	0
PMX.50_00401	PMX.50	B	K03695	ATP-dependent Clp protease ATP-binding subunit ClpB	A0A1V5WYS1_9BACT	UniRef90_A0A1V5WYS1 Chaperone protein ClpB 1 n=1 Tax=Parcubacteria group bacterium ADurb.Bin216 TaxID=1852939 RepID=A0A1V5WYS1_9BACT	Parcubacteria group bacterium ADurb.Bin216	TRUE	0.756	1373	0								AAA domain (Cdc48 subfamily) [PF07724.16]; AAA lid domain [PF17871.3]; C-terminal, D2-small domain, of ClpB protein [PF10431.11]; AAA domain (dynein-related subfamily) [PF07728.16]; Bacterial TniB protein [PF05621.13]; ATPase family associated with various cellular activities (AAA) [PF00004.31]; Sigma-54 interaction domain [PF00158.28]; Type II/IV secretion system protein [PF00437.22]; Clp amino …		sp|P0ABH9|CLPA_ECOLI ATP-dependent Clp protease ATP-binding subunit ClpA; Xh	Xh	0	PMX.50_00401	K03695	clpB; ATP-dependent Clp protease ATP-binding subunit ClpB	446			PMX.50_00401_Chaperone_protein_ClpB	NO_SP	1.00001	0	0	0	0	0
PMX.50_00402	PMX.50	C			A0A1G2EBZ1_9BACT	UniRef90_A0A1G2EBZ1 Uncharacterized protein n=1 Tax=Candidatus Nealsonbacteria bacterium RIFCSPLOWO2_01_FULL_41_9 TaxID=1801671 RepID=A0A1G2EBZ1_9BACT	Candidatus Nealsonbacteria bacterium RIFCSPLOWO2_01_FULL_41_9	FALSE	0.389	151	1.27e-37												0	PMX.50_00402						PMX.50_00402_hypothetical_protein	NO_SP	1	1e-06	0	0	0	0
PMX.50_00403	PMX.50	C			A0A2H0KQC3_9BACT	UniRef90_A0A2H0KQC3 Uncharacterized protein n=5 Tax=Parcubacteria group TaxID=1794811 RepID=A0A2H0KQC3_9BACT	Parcubacteria group	FALSE	0.437	91	1.496e-18												0	PMX.50_00403			1	K00971	1	PMX.50_00403_hypothetical_protein	NO_SP	0.999318	0.000681	0	0	0	0
PMX.50_00404	PMX.50	E																					0	PMX.50_00404			1	K02003	1	PMX.50_00404_hypothetical_protein	LIPO	0	0	1.00004	0	0	0	CS pos: 12-13. Pr: 0.9912
PMX.50_00405	PMX.50	C			A0A2J0KZE4_9BACT	UniRef90_A0A2J0KZE4 Uncharacterized protein n=1 Tax=Candidatus Moranbacteria bacterium CG08_land_8_20_14_0_20_34_16 TaxID=1974670 RepID=A0A2J0KZE4_9BACT	Candidatus Moranbacteria bacterium CG08_land_8_20_14_0_20_34_16	FALSE	0.652	111	3.274e-26												0	PMX.50_00405			4	K00609	1	PMX.50_00405_hypothetical_protein	NO_SP	1.00002	0	0	0	0	0
PMX.50_00406	PMX.50	C			A0A212DWS8_9BACT	UniRef90_A0A212DWS8 Uncharacterized protein n=1 Tax=Parcubacteria group bacterium GW2011_GWA2_38_13b TaxID=1618780 RepID=A0A212DWS8_9BACT	Parcubacteria group bacterium GW2011_GWA2_38_13b	FALSE	0.616	244	3.62e-70								Nucleotidyl transferase AbiEii toxin, Type IV TA system [PF08843.13]				0	PMX.50_00406			30			PMX.50_00406_hypothetical_protein	NO_SP	0.999995	0	0	0	0	0
PMX.50_00407	PMX.50	C			B8GIZ0_METPE	UniRef90_B8GIZ0 Multi-sensor signal transduction histidine kinase n=1 Tax=Methanosphaerula palustris (strain ATCC BAA-1556 / DSM 19958 / E1-9c) TaxID=521011 RepID=B8GIZ0_METPE	Methanosphaerula palustris (strain ATCC BAA-1556 / DSM 19958 / E1-9c)	FALSE	0.454	78	2.986e-14								Response regulator receiver domain [PF00072.26]				0	PMX.50_00407			5	K03413	1	PMX.50_00407_Regulator_of_RpoS	NO_SP	1.00001	0	0	0	0	0
PMX.50_00408	PMX.50	C			A0A2M7DAV1_9BACT	UniRef90_A0A2M7DAV1 HTH deoR-type domain-containing protein n=3 Tax=Candidatus Nealsonbacteria TaxID=1817911 RepID=A0A2M7DAV1_9BACT	Candidatus Nealsonbacteria	FALSE	0.368	120	3.762e-27												0	PMX.50_00408						PMX.50_00408_2,3,4,5-tetrahydropyridine-2,6-dicarboxylate_N-succinyltransferase	NO_SP	1.00001	0	0	0	0	0
PMX.50_00409	PMX.50	C	K03088	RNA polymerase sigma-70 factor, ECF subfamily	A0A1V5WYR7_9BACT	UniRef90_A0A1V5WYR7 RNA polymerase sigma factor SigX n=1 Tax=Parcubacteria group bacterium ADurb.Bin216 TaxID=1852939 RepID=A0A1V5WYR7_9BACT	Parcubacteria group bacterium ADurb.Bin216	FALSE	0.631	207	9.668e-58								Sigma-70 region 2 [PF04542.16]; Sigma-70, region 4 [PF08281.14]; Sigma-70, region 4 [PF04545.18]				0	PMX.50_00409	K03088	rpoE; RNA polymerase sigma-70 factor, ECF subfamily	15			PMX.50_00409_ECF_RNA_polymerase_sigma_factor_SigX	NO_SP	1	0	0	0	0	0
PMX.50_00410	PMX.50	C			A0A2G9YSZ5_9BACT	UniRef90_A0A2G9YSZ5 DUF5667 domain-containing protein n=3 Tax=Candidatus Nealsonbacteria TaxID=1817911 RepID=A0A2G9YSZ5_9BACT	Candidatus Nealsonbacteria	FALSE	0.29	108	1.104e-22												0	PMX.50_00410			3	K01153	1	PMX.50_00410_Cell_division_coordinator_CpoB	NO_SP	1.00001	0	0	0	0	0
PMX.50_00411	PMX.50	B			A0A554JDZ5_9BACT	UniRef90_A0A554JDZ5 Uncharacterized protein n=1 Tax=Candidatus Doudnabacteria bacterium Gr01-1014_77 TaxID=2017133 RepID=A0A554JDZ5_9BACT	Candidatus Doudnabacteria bacterium Gr01-1014_77	TRUE	0.375	698	6.261e-209												0	PMX.50_00411			31	K21449	1	PMX.50_00411_hypothetical_protein	SP	0.000173	0.832618	0.166831	0.000132	0.000125	0.000117	CS pos: 25-26. Pr: 0.7842
PMX.50_00412	PMX.50	C			A0A7H1KNY0_9EURY	UniRef90_A0A7H1KNY0 LamGL domain-containing protein n=1 Tax=uncultured Methanosarcinales archaeon TaxID=183757 RepID=A0A7H1KNY0_9EURY	uncultured Methanosarcinales archaeon	FALSE	0.34	114	8.361e-24	MER0881871	M43B	MER0881871 - subfamily M43B non-peptidase homologues () [M43.UNB]#M43B#{peptidase unit: 1455-1624}~source A0A0B5HWQ9~	FALSE	0.253	62	4.978e-09	Concanavalin A-like lectin/glucanases superfamily [PF13385.8]				0	PMX.50_00412			3	K02456	1	PMX.50_00412_hypothetical_protein	PILIN	0	0	0	0	0	0.999992	CS pos: 6-7. Pr: 0.7871
PMX.50_00413	PMX.50	C			A0A1V5X3I4_9BACT	UniRef90_A0A1V5X3I4 LamGL domain-containing protein n=1 Tax=Parcubacteria group bacterium ADurb.Bin216 TaxID=1852939 RepID=A0A1V5X3I4_9BACT	Parcubacteria group bacterium ADurb.Bin216	FALSE	0.31	143	1.021e-33	MER0881798	M43B	MER0881798 - subfamily M43B non-peptidase homologues (Chryseobacterium indologenes) [M43.UNB]#M43B#{peptidase unit: 492-664}~source W4T660~	FALSE	0.277	67	1.098e-10	Concanavalin A-like lectin/glucanases superfamily [PF13385.8]				0	PMX.50_00413			6	K12287	1	PMX.50_00413_hypothetical_protein	PILIN	0.000154	0	0	0	0	0.999827	CS pos: 4-5. Pr: 0.7557
PMX.50_00414	PMX.50	C			A0A2G9YDU6_9BACT	UniRef90_A0A2G9YDU6 LamGL domain-containing protein n=1 Tax=Candidatus Portnoybacteria bacterium CG23_combo_of_CG06-09_8_20_14_all_37_13 TaxID=1974819 RepID=A0A2G9YDU6_9BACT	Candidatus Portnoybacteria bacterium CG23_combo_of_CG06-09_8_20_14_all_37_13	FALSE	0.3	119	5.894e-26								Concanavalin A-like lectin/glucanases superfamily [PF13385.8]				0	PMX.50_00414			5	K20276	1	PMX.50_00414_hypothetical_protein	PILIN	0	0	0	0	0	0.999983	CS pos: 4-5. Pr: 0.7841
PMX.50_00415	PMX.50	C			A0A524GCE9_9BACT	UniRef90_A0A524GCE9 Prepilin-type N-terminal cleavage/methylation domain-containing protein n=1 Tax=Parcubacteria group bacterium TaxID=2026774 RepID=A0A524GCE9_9BACT	Parcubacteria group bacterium	FALSE	0.268	104	1.942e-20	MER0882310	M43B	MER0882310 - subfamily M43B non-peptidase homologues (Brocadia sinica) [M43.UNB]#M43B#{peptidase unit: 495-593, 714-808}~source A0A0C9PIE5~	FALSE	0.401	64	1.08e-09	Concanavalin A-like lectin/glucanases superfamily [PF13385.8]				0	PMX.50_00415			4	K12287	1	PMX.50_00415_hypothetical_protein	PILIN	0	0	0	0	0	0.999971	CS pos: 4-5. Pr: 0.7817
PMX.50_00416	PMX.50	C			A0A0S7X282_9BACT	UniRef90_A0A0S7X282 Uncharacterized protein n=1 Tax=Parcubacteria bacterium DG_74_2 TaxID=1703766 RepID=A0A0S7X282_9BACT	Parcubacteria bacterium DG_74_2	FALSE	0.697	135	2.741e-34												0	PMX.50_00416			3	K01419	1	PMX.50_00416_hypothetical_protein	NO_SP	0.999984	0	0	0	0	0
PMX.50_00417	PMX.50	B			A0A1F5TNH6_9BACT	UniRef90_A0A1F5TNH6 HTH_11 domain-containing protein n=1 Tax=Candidatus Falkowbacteria bacterium RIFOXYD2_FULL_34_120 TaxID=1798007 RepID=A0A1F5TNH6_9BACT	Candidatus Falkowbacteria bacterium RIFOXYD2_FULL_34_120	TRUE	0.637	407	2.958e-124								FaeA-like protein [PF04703.14]; Helix-turn-helix domain [PF12840.9]				0	PMX.50_00417			4	K02242	1	PMX.50_00417_GTP-sensing_transcriptional_pleiotropic_repressor_CodY	NO_SP	1.00001	0	0	0	0	0
PMX.50_00418	PMX.50	B	K01867	tryptophanyl-tRNA synthetase [EC:6.1.1.2]	A0A2M7UGZ4_9BACT	UniRef90_A0A2M7UGZ4 Tryptophan--tRNA ligase n=3 Tax=Parcubacteria group TaxID=1794811 RepID=A0A2M7UGZ4_9BACT	Parcubacteria group	TRUE	0.696	457	1.69e-141								tRNA synthetases class I (W and Y) [PF00579.27]				0	PMX.50_00418	K01867	WARS, trpS; tryptophanyl-tRNA synthetase [EC:6.1.1.2]	174			PMX.50_00418_Tryptophan--tRNA_ligase_2	NO_SP	1.00002	0	0	0	0	0
PMX.50_00419	PMX.50	B			A0A0C1RRU3_9DELT	UniRef90_A0A0C1RRU3 Uncharacterized protein n=1 Tax=Smithella sp. SC_K08D17 TaxID=1487949 RepID=A0A0C1RRU3_9DELT	Smithella sp. SC_K08D17	TRUE	0.599	462	4.464e-142												0	PMX.50_00419						PMX.50_00419_hypothetical_protein	PILIN	0	0	0	0	0	0.999982	CS pos: 4-5. Pr: 0.8092
PMX.50_00420	PMX.50	B			A0A101GYR1_9BACT	UniRef90_A0A101GYR1 Putative FG-GAP repeat protein n=2 Tax=unclassified Parcubacteria TaxID=1046984 RepID=A0A101GYR1_9BACT	unclassified Parcubacteria	TRUE	0.475	416	1.707e-124	MER1259519	M30	MER1259519 - family M30 unassigned peptidases () [M30.UPW]#M30#{peptidase unit: 86-342}~source PIR89899~	FALSE	0.551	251	3.638e-70	Peptidase M30 [PF10460.11]				0	PMX.50_00420			8	K09607	2	PMX.50_00420_hypothetical_protein	SP	0.000206	0.999043	0.000199	0.0002	0.000159	0.000163	CS pos: 22-23. Pr: 0.9793
PMX.50_00421	PMX.50	B			A0A0G1R124_9BACT	UniRef90_A0A0G1R124 Fido domain-containing protein n=2 Tax=Parcubacteria group TaxID=1794811 RepID=A0A0G1R124_9BACT	Parcubacteria group	TRUE	0.692	488	7.125e-152								Fic/DOC family [PF02661.20]		sp|Q9K0V1|Y459_NEIMB Uncharacterized protein NMB0459; Xu	Xu	0	PMX.50_00421			87			PMX.50_00421_hypothetical_protein	NO_SP	0.999995	0	0	0	0	0
PMX.50_00422	PMX.50	B			A0A0G1LSL0_9BACT	UniRef90_A0A0G1LSL0 Fido domain-containing protein n=3 Tax=Candidatus Uhrbacteria TaxID=1752732 RepID=A0A0G1LSL0_9BACT	Candidatus Uhrbacteria	TRUE	0.629	430	1.628e-131								Fic/DOC family [PF02661.20]				0	PMX.50_00422			133			PMX.50_00422_hypothetical_protein	NO_SP	1.00004	0	0	0	0	0
PMX.50_00423	PMX.50	C			A0A1J5HBH2_9BACT	UniRef90_A0A1J5HBH2 Uncharacterized protein n=1 Tax=Parcubacteria group bacterium CG2_30_45_37 TaxID=1805319 RepID=A0A1J5HBH2_9BACT	Parcubacteria group bacterium CG2_30_45_37	FALSE	0.704	266	5.202e-78												0	PMX.50_00423			18			PMX.50_00423_hypothetical_protein	NO_SP	1.00002	0	0	0	0	0
PMX.50_00424	PMX.50	C			A0A2H0KQQ5_9BACT	UniRef90_A0A2H0KQQ5 Uncharacterized protein n=5 Tax=Candidatus Portnoybacteria TaxID=1817913 RepID=A0A2H0KQQ5_9BACT	Candidatus Portnoybacteria	FALSE	0.698	326	7.756e-98								Nucleotidyl transferase AbiEii toxin, Type IV TA system [PF08843.13]				0	PMX.50_00424			26	K09144	1	PMX.50_00424_hypothetical_protein	NO_SP	1.00001	0	0	0	0	0
PMX.50_00425	PMX.50	C			A0A1V5WVN5_9BACT	UniRef90_A0A1V5WVN5 Uncharacterized protein n=1 Tax=Parcubacteria group bacterium ADurb.Bin216 TaxID=1852939 RepID=A0A1V5WVN5_9BACT	Parcubacteria group bacterium ADurb.Bin216	FALSE	0.303	100	2.221e-20												0	PMX.50_00425			3	K03474	1	PMX.50_00425_hypothetical_protein	NO_SP	1.00002	6e-06	0	0	0	0
PMX.50_00426	PMX.50	B			A0A124FP07_9BACT	UniRef90_A0A124FP07 Phospholipase D/competence protein ComEA helix-hairpin-helix domain protein (Fragment) n=1 Tax=Parcubacteria bacterium 33_209 TaxID=1635290 RepID=A0A124FP07_9BACT	Parcubacteria bacterium 33_209	TRUE	0.37	609	3.687e-177								Lamin Tail Domain [PF00932.21]				0	PMX.50_00426			2	K21449	1	PMX.50_00426_hypothetical_protein	SP	0.000483	0.998758	0.000218	0.00022	0.000171	0.000171	CS pos: 28-29. Pr: 0.9634
PMX.50_00427	PMX.50	B			A0A1J4WJZ9_9BACT	UniRef90_A0A1J4WJZ9 Repressor protein n=3 Tax=Parcubacteria group TaxID=1794811 RepID=A0A1J4WJZ9_9BACT	Parcubacteria group	TRUE	0.699	367	1.124e-111								Protein of unknown function (DUF4065) [PF13274.8]; Helix-turn-helix [PF01381.24]; Helix-turn-helix domain [PF12844.9]				0	PMX.50_00427			52			PMX.50_00427_hypothetical_protein	NO_SP	0.999993	0	0	0	0	0
PMX.50_00428	PMX.50	C			A0A1J4WQI6_9BACT	UniRef90_A0A1J4WQI6 Uncharacterized protein n=2 Tax=Parcubacteria group TaxID=1794811 RepID=A0A1J4WQI6_9BACT	Parcubacteria group	FALSE	0.673	163	3.412e-43												0	PMX.50_00428			11	K07010	1	PMX.50_00428_hypothetical_protein	NO_SP	1	0	0	0	0	0
PMX.50_00429	PMX.50	B			A0A1V5WVE2_9BACT	UniRef90_A0A1V5WVE2 Protein translocase subunit SecD n=1 Tax=Parcubacteria group bacterium ADurb.Bin216 TaxID=1852939 RepID=A0A1V5WVE2_9BACT	Parcubacteria group bacterium ADurb.Bin216	TRUE	0.64	613	2.326e-192								Protein export membrane protein [PF02355.18]; MMPL family [PF03176.17]				0	PMX.50_00429	K03072	secD; preprotein translocase subunit SecD	123			PMX.50_00429_Protein_translocase_subunit_SecDF	LIPO	5e-05	0.16633	0.833533	3.2e-05	5.1e-05	3.1e-05	CS pos: 21-22. Pr: 0.8261
PMX.50_00430	PMX.50	B			A0A1V5WVB3_9BACT	UniRef90_A0A1V5WVB3 Protein-export membrane protein SecF n=1 Tax=Parcubacteria group bacterium ADurb.Bin216 TaxID=1852939 RepID=A0A1V5WVB3_9BACT	Parcubacteria group bacterium ADurb.Bin216	TRUE	0.653	384	1.307e-116								Protein export membrane protein [PF02355.18]				0	PMX.50_00430	K03074	secF; preprotein translocase subunit SecF	87			PMX.50_00430_Protein_translocase_subunit_SecF	NO_SP	0.999988	1e-06	0	0	0	0
PMX.50_00431	PMX.50	B			A0A1V5WV33_9BACT	UniRef90_A0A1V5WV33 RNA polymerase sigma factor RpoS n=1 Tax=Parcubacteria group bacterium ADurb.Bin216 TaxID=1852939 RepID=A0A1V5WV33_9BACT	Parcubacteria group bacterium ADurb.Bin216	TRUE	0.54	361	6.161e-108												0	PMX.50_00431			11	K03086	3	PMX.50_00431_RNA_polymerase_sigma_factor_RpoS	NO_SP	1.00001	0	0	0	0	0
PMX.50_00432	PMX.50	B			A0A101G4T7_9BACT	UniRef90_A0A101G4T7 Uncharacterized protein n=1 Tax=Parcubacteria bacterium 33_209 TaxID=1635290 RepID=A0A101G4T7_9BACT	Parcubacteria bacterium 33_209	TRUE	0.619	508	5.672e-157												0	PMX.50_00432			19	K01719	1	PMX.50_00432_hypothetical_protein	NO_SP	0.998565	0.001435	1e-06	1e-06	1e-06	1e-06
PMX.50_00433	PMX.50	B			A0A091FIJ3_9DELT	UniRef90_A0A091FIJ3 TrwB_AAD_bind domain-containing protein n=1 Tax=Smithella sp. SCADC TaxID=1499107 RepID=A0A091FIJ3_9DELT	Smithella sp. SCADC	TRUE	0.703	758	1.565e-241								Type IV secretion-system coupling protein DNA-binding domain [PF10412.11]; Type IV secretory system Conjugative DNA transfer [PF02534.16]; TraM recognition site of TraD and TraG [PF12696.9]; Helicase HerA, central domain [PF01935.19]		REFSEQ hypothetical protein; Xu	Xu	0	PMX.50_00433			119			PMX.50_00433_hypothetical_protein	NO_SP	0.999994	0	0	0	0	0
PMX.50_00434	PMX.50	B	K00927	phosphoglycerate kinase [EC:2.7.2.3]	A0A1V5X211_9BACT	UniRef90_A0A1V5X211 Phosphoglycerate kinase n=1 Tax=Parcubacteria group bacterium ADurb.Bin216 TaxID=1852939 RepID=A0A1V5X211_9BACT	Parcubacteria group bacterium ADurb.Bin216	TRUE	0.626	476	7.751e-147								Phosphoglycerate kinase [PF00162.21]				0	PMX.50_00434	K00927	PGK, pgk; phosphoglycerate kinase [EC:2.7.2.3]	137			PMX.50_00434_Phosphoglycerate_kinase	NO_SP	1.00003	0	0	0	0	0
PMX.50_00435	PMX.50	B	K07462	single-stranded-DNA-specific exonuclease [EC:3.1.-.-]	A0A1V5X201_9BACT	UniRef90_A0A1V5X201 Single-stranded-DNA-specific exonuclease RecJ n=1 Tax=Parcubacteria group bacterium ADurb.Bin216 TaxID=1852939 RepID=A0A1V5X201_9BACT	Parcubacteria group bacterium ADurb.Bin216	TRUE	0.58	438	7.661e-134								DHHA1 domain [PF02272.21]		sp|P28355|RECJ_SALTY Single-stranded-DNA-specific exonuclease RecJ; Xu	Xu	0	PMX.50_00435	K07462	recJ; single-stranded-DNA-specific exonuclease [EC:3.1.-.-]	49			PMX.50_00435_Single-stranded-DNA-specific_exonuclease_RecJ	NO_SP	1.00004	0	0	0	0	0
PMX.50_00436	PMX.50	E																					0	PMX.50_00436						PMX.50_00436_hypothetical_protein	NO_SP	0.99999	0	0	0	0	0
PMX.50_00437	PMX.50	C			A0A1V5TWI8_9BACT	UniRef90_A0A1V5TWI8 14.7 kDa ribonuclease H-like protein n=1 Tax=Parcubacteria group bacterium ADurb.Bin247 TaxID=1852940 RepID=A0A1V5TWI8_9BACT	Parcubacteria group bacterium ADurb.Bin247	FALSE	0.647	184	2.903e-50								Reverse transcriptase-like [PF13456.8]; RNase H [PF00075.26]				0	PMX.50_00437	K03469	rnhA, RNASEH1; ribonuclease HI [EC:3.1.26.4]	22	K22316	8	PMX.50_00437_Bifunctional_protein	NO_SP	1.00002	0	0	0	0	0
PMX.50_00438	PMX.50	B	K03980	putative peptidoglycan lipid II flippase	A0A117LJ07_9BACT	UniRef90_A0A117LJ07 Probable lipid II flippase MurJ n=1 Tax=Parcubacteria bacterium 33_209 TaxID=1635290 RepID=A0A117LJ07_9BACT	Parcubacteria bacterium 33_209	TRUE	0.574	519	5.743e-159								Lipid II flippase MurJ [PF03023.16]				0	PMX.50_00438	K03980	murJ, mviN; putative peptidoglycan lipid II flippase	102			PMX.50_00438_lipid_II_flippase_MurJ	NO_SP	0.999947	0	0	0	0	0
PMX.50_00439	PMX.50	B			A0A1V5X1F7_9BACT	UniRef90_A0A1V5X1F7 Elongation factor 4 n=1 Tax=Parcubacteria group bacterium ADurb.Bin216 TaxID=1852939 RepID=A0A1V5X1F7_9BACT	Parcubacteria group bacterium ADurb.Bin216	TRUE	0.719	855	3.904e-274								Elongation factor Tu GTP binding domain [PF00009.29]; GTP-binding protein LepA C-terminus [PF06421.14]; Elongation factor G C-terminus [PF00679.26]; Elongation Factor G, domain III [PF14492.8]; Elongation factor Tu domain 2 [PF03144.27]				0	PMX.50_00439	K03596	lepA; GTP-binding protein LepA	268			PMX.50_00439_Elongation_factor_4	NO_SP	1.00003	0	0	0	0	0
PMX.50_00441	PMX.50	B	K02836	peptide chain release factor 2	A0A1V5X1H0_9BACT	UniRef90_A0A1V5X1H0 Peptide chain release factor 2 n=1 Tax=Parcubacteria group bacterium ADurb.Bin216 TaxID=1852939 RepID=A0A1V5X1H0_9BACT	Parcubacteria group bacterium ADurb.Bin216	TRUE	0.722	386	7.478e-118								PCRF domain [PF03462.20]; RF-1 domain [PF00472.22]		REFSEQ hypothetical protein; Xu	Xu	0	PMX.50_00441	K02836	prfB; peptide chain release factor 2	117			PMX.50_00441_Peptide_chain_release_factor_2	NO_SP	1.00002	0	0	0	0	0
PMX.50_00442	PMX.50	C	K09812	cell division transport system ATP-binding protein	A0A1V5X1C5_9BACT	UniRef90_A0A1V5X1C5 Cell division ATP-binding protein FtsE n=1 Tax=Parcubacteria group bacterium ADurb.Bin216 TaxID=1852939 RepID=A0A1V5X1C5_9BACT	Parcubacteria group bacterium ADurb.Bin216	FALSE	0.71	332	6.281e-100								ABC transporter [PF00005.29]; AAA domain, putative AbiEii toxin, Type IV TA system [PF13304.8]; AAA ATPase domain [PF13175.8]; RecF/RecN/SMC N terminal domain [PF02463.21]		sp|P03273|PKG1_ADE07 Packaging protein 1; XhXrXs	Xr;Xh;Xs	0	PMX.50_00442	K09812	ftsE; cell division transport system ATP-binding protein	117			PMX.50_00442_Cell_division_ATP-binding_protein_FtsE	NO_SP	1.00002	0	0	0	0	0
PMX.50_00443	PMX.50	C	K09811	cell division transport system permease protein	A0A2M7DBB5_9BACT	UniRef90_A0A2M7DBB5 Cell division protein FtsX n=2 Tax=Candidatus Nealsonbacteria TaxID=1817911 RepID=A0A2M7DBB5_9BACT	Candidatus Nealsonbacteria	FALSE	0.575	332	7.216e-99								FtsX extracellular domain [PF18075.3]				0	PMX.50_00443	K09811	ftsX; cell division transport system permease protein	63			PMX.50_00443_Cell_division_protein_FtsX	NO_SP	0.773586	0	0.059717	0	0	0.166691
PMX.50_00445	PMX.50	C			A0A256XW41_9ARCH	UniRef90_A0A256XW41 Uncharacterized protein n=2 Tax=Candidatus Woesearchaeota TaxID=1801616 RepID=A0A256XW41_9ARCH	Candidatus Woesearchaeota	FALSE	0.38	76	1.968e-11												0	PMX.50_00445			2	K11632	1	PMX.50_00445_hypothetical_protein	NO_SP	0.999993	0	0	0	0	0
PMX.50_00446	PMX.50	C	K02503	histidine triad (HIT) family protein	A0A1G2HSR8_9BACT	UniRef90_A0A1G2HSR8 HIT domain-containing protein n=2 Tax=Parcubacteria group TaxID=1794811 RepID=A0A1G2HSR8_9BACT	Parcubacteria group	FALSE	0.607	157	2.969e-41								HIT domain [PF01230.25]; Scavenger mRNA decapping enzyme C-term binding [PF11969.10]		sp|O07513|HIT_BACSU Protein hit; Xu	Xu	0	PMX.50_00446	K02503	HINT1, hinT, hit; histidine triad (HIT) family protein	54			PMX.50_00446_Protein_hit	NO_SP	1.00001	0	0	0	0	0
PMX.50_00447	PMX.50	C			A0A497RX98_9ARCH	UniRef90_A0A497RX98 Mechanosensitive ion channel family protein n=2 Tax=Candidatus Altiarchaeales archaeon TaxID=2250256 RepID=A0A497RX98_9ARCH	Candidatus Altiarchaeales archaeon	FALSE	0.377	207	2.515e-55								Mechanosensitive ion channel [PF00924.20]				0	PMX.50_00447			55			PMX.50_00447_hypothetical_protein	NO_SP	0.999987	0	0	0	0	0
PMX.50_00448	PMX.50	B	K03531	cell division protein FtsZ	A0A1V5X1V3_9BACT	UniRef90_A0A1V5X1V3 Cell division protein FtsZ n=1 Tax=Parcubacteria group bacterium ADurb.Bin216 TaxID=1852939 RepID=A0A1V5X1V3_9BACT	Parcubacteria group bacterium ADurb.Bin216	TRUE	0.509	449	7.854e-137								Tubulin/FtsZ family, GTPase domain [PF00091.27]; FtsZ family, C-terminal domain [PF12327.10]				0	PMX.50_00448	K03531	ftsZ; cell division protein FtsZ	75			PMX.50_00448_Cell_division_protein_FtsZ	NO_SP	1.00002	0	0	0	0	0
PMX.50_00449	PMX.50	B	K00963	UTP--glucose-1-phosphate uridylyltransferase [EC:2.7.7.9]	A0A1V5X1Y9_9BACT	UniRef90_A0A1V5X1Y9 UTP--glucose-1-phosphate uridylyltransferase n=1 Tax=Parcubacteria group bacterium ADurb.Bin216 TaxID=1852939 RepID=A0A1V5X1Y9_9BACT	Parcubacteria group bacterium ADurb.Bin216	TRUE	0.689	401	1.112e-122								Nucleotidyl transferase [PF00483.25]		sp|P55257|RMLA_YEREN Glucose-1-phosphate thymidylyltransferase; Xh	Xh	0	PMX.50_00449	K00963	UGP2, galU, galF; UTP--glucose-1-phosphate uridylyltransferase [EC:2.7.7.9]	105			PMX.50_00449_UTP--glucose-1-phosphate_uridylyltransferase	NO_SP	1.00004	0	0	0	0	0
PMX.50_00450	PMX.50	C	K03671	thioredoxin 1	A0A1V5X246_9BACT	UniRef90_A0A1V5X246 Thioredoxin reductase n=1 Tax=Parcubacteria group bacterium ADurb.Bin216 TaxID=1852939 RepID=A0A1V5X246_9BACT	Parcubacteria group bacterium ADurb.Bin216	FALSE	0.559	322	3.506e-95								Pyridine nucleotide-disulphide oxidoreductase [PF07992.16]; Pyridine nucleotide-disulphide oxidoreductase [PF13738.8]; HI0933-like protein [PF03486.16]; Glucose inhibited division protein A [PF01134.24]; Pyridine nucleotide-disulphide oxidoreductase [PF00070.29]; FAD dependent oxidoreductase [PF12831.9]		sp|P23160|R34K_CLOPA 34.2 kDa protein in rubredoxin operon; Xh	Xh	0	PMX.50_00450	K00384	trxB, TRR; thioredoxin reductase (NADPH) [EC:1.8.1.9]	79	K03387	19	PMX.50_00450_Thioredoxin_reductase	NO_SP	1	0	0	0	0	0
PMX.50_00451	PMX.50	B	K01689	enolase [EC:4.2.1.11]	A0A1V5X1Y4_9BACT	UniRef90_A0A1V5X1Y4 Enolase n=1 Tax=Parcubacteria group bacterium ADurb.Bin216 TaxID=1852939 RepID=A0A1V5X1Y4_9BACT	Parcubacteria group bacterium ADurb.Bin216	TRUE	0.616	494	1.473e-152								Enolase, C-terminal TIM barrel domain [PF00113.24]; Enolase, N-terminal domain [PF03952.18]				0	PMX.50_00451	K01689	ENO, eno; enolase [EC:4.2.1.11]	179			PMX.50_00451_Enolase	NO_SP	1.00001	0	0	0	0	0
PMX.50_00452	PMX.50	C			A0A1V5X1X4_9BACT	UniRef90_A0A1V5X1X4 Glutaredoxin-3 n=1 Tax=Parcubacteria group bacterium ADurb.Bin216 TaxID=1852939 RepID=A0A1V5X1X4_9BACT	Parcubacteria group bacterium ADurb.Bin216	FALSE	0.722	115	1.346e-27								Glutaredoxin [PF00462.26]; Glutathione S-transferase, N-terminal domain [PF13417.8]				0	PMX.50_00452	K03676	grxC, GLRX, GLRX2; glutaredoxin 3	28			PMX.50_00452_Glutaredoxin_3	NO_SP	0.999998	0	0	0	0	0
PMX.50_00453	PMX.50	B	K00134	glyceraldehyde 3-phosphate dehydrogenase [EC:1.2.1.12]	A0A1V5WXS8_9BACT	UniRef90_A0A1V5WXS8 Glyceraldehyde-3-phosphate dehydrogenase n=1 Tax=Parcubacteria group bacterium ADurb.Bin216 TaxID=1852939 RepID=A0A1V5WXS8_9BACT	Parcubacteria group bacterium ADurb.Bin216	TRUE	0.765	514	4.941e-161								Glyceraldehyde 3-phosphate dehydrogenase, C-terminal domain [PF02800.22]; Glyceraldehyde 3-phosphate dehydrogenase, NAD binding domain [PF00044.26]				0	PMX.50_00453	K00134	GAPDH, gapA; glyceraldehyde 3-phosphate dehydrogenase (phosphorylating) [EC:1.2.1.12]	198			PMX.50_00453_Glyceraldehyde-3-phosphate_dehydrogenase	NO_SP	1.00002	0	0	0	0	0
PMX.50_00454	PMX.50	C			A0A1V5WP31_9BACT	UniRef90_A0A1V5WP31 DUF2341 domain-containing protein n=1 Tax=Parcubacteria group bacterium ADurb.Bin216 TaxID=1852939 RepID=A0A1V5WP31_9BACT	Parcubacteria group bacterium ADurb.Bin216	FALSE	0.36	173	2.213e-42								Domain of unknown function (DUF2341) [PF10102.11]				0	PMX.50_00454			4	K02456	2	PMX.50_00454_hypothetical_protein	PILIN	0	0	0	0	0	0.999988	CS pos: 5-6. Pr: 0.7872
PMX.50_00455	PMX.50	C			A0A101G4G3_9BACT	UniRef90_A0A101G4G3 Uncharacterized protein n=1 Tax=Parcubacteria bacterium 33_209 TaxID=1635290 RepID=A0A101G4G3_9BACT	Parcubacteria bacterium 33_209	FALSE	0.544	218	7.526e-61								ATP-grasp domain [PF13549.8]; Phosphoribosylglycinamide synthetase, ATP-grasp (A) domain [PF01071.21]				0	PMX.50_00455	K22224	acdB; acetate---CoA ligase (ADP-forming) subunit beta [EC:6.2.1.13]	56			PMX.50_00455_Trans-feruloyl-CoA_synthase_FCS1	NO_SP	1.00004	0	0	0	0	0
PMX.50_00456	PMX.50	B			A0A1V5WYJ7_9BACT	UniRef90_A0A1V5WYJ7 Succinyl-CoA synthetase subunit alpha n=1 Tax=Parcubacteria group bacterium ADurb.Bin216 TaxID=1852939 RepID=A0A1V5WYJ7_9BACT	Parcubacteria group bacterium ADurb.Bin216	TRUE	0.562	478	1.804e-146								Succinyl-CoA ligase like flavodoxin domain [PF13607.8]; CoA binding domain [PF13380.8]; Ligase-CoA domain [PF19045.2]				0	PMX.50_00456	K24012	acdAB; acetate---CoA ligase (ADP-forming) [EC:6.2.1.13]	94	K09181	5	PMX.50_00456_Peptidyl-lysine_N-acetyltransferase_Pat	NO_SP	1.00002	0	0	0	0	0
PMX.50_00457	PMX.50	B	K01007	pyruvate, water dikinase [EC:2.7.9.2]	A0A2M6Z441_9BACT	UniRef90_A0A2M6Z441 Phosphoenolpyruvate synthase n=1 Tax=bacterium (Candidatus Gribaldobacteria) CG07_land_8_20_14_0_80_33_18 TaxID=2014272 RepID=A0A2M6Z441_9BACT	bacterium (Candidatus Gribaldobacteria) CG07_land_8_20_14_0_80_33_18	TRUE	0.66	1020	0								Pyruvate phosphate dikinase, AMP/ATP-binding domain [PF01326.21]; PEP-utilising enzyme, PEP-binding domain [PF02896.20]; PEP-utilising enzyme, mobile domain [PF00391.25]				0	PMX.50_00457	K01007	pps, ppsA; pyruvate, water dikinase [EC:2.7.9.2]	422			PMX.50_00457_Phosphoenolpyruvate_synthase	NO_SP	1	0	0	0	0	0
PMX.50_00458	PMX.50	C			A0A2M7UJY1_9BACT	UniRef90_A0A2M7UJY1 Uncharacterized protein (Fragment) n=1 Tax=Candidatus Portnoybacteria bacterium CG_4_10_14_0_2_um_filter_39_11 TaxID=1974797 RepID=A0A2M7UJY1_9BACT	Candidatus Portnoybacteria bacterium CG_4_10_14_0_2_um_filter_39_11	FALSE	0.422	126	5.996e-28	MER0881777	M43B	MER0881777 - subfamily M43B non-peptidase homologues () [M43.UNB]#M43B#{peptidase unit: 211-382}~source D9PH07~	FALSE	0.295	70	1.662e-11	Concanavalin A-like lectin/glucanases superfamily [PF13385.8]				0	PMX.50_00458			5	K01193	1	PMX.50_00458_hypothetical_protein	PILIN	0	0	0	0	0	0.999988	CS pos: 4-5. Pr: 0.7784
PMX.50_00459	PMX.50	C			A0A2H0YMW7_9BACT	UniRef90_A0A2H0YMW7 PfkB domain-containing protein n=2 Tax=Candidatus Nealsonbacteria TaxID=1817911 RepID=A0A2H0YMW7_9BACT	Candidatus Nealsonbacteria	FALSE	0.541	333	1.247e-98								pfkB family carbohydrate kinase [PF00294.26]; Phosphomethylpyrimidine kinase [PF08543.14]				0	PMX.50_00459			21	K00852	15	PMX.50_00459_putative_sugar_kinase_YdjH	NO_SP	0.99998	0	0	0	0	0
PMX.50_00460	PMX.50	C			A0A1G2ERK2_9BACT	UniRef90_A0A1G2ERK2 Uncharacterized protein n=2 Tax=Candidatus Nealsonbacteria TaxID=1817911 RepID=A0A1G2ERK2_9BACT	Candidatus Nealsonbacteria	FALSE	0.426	116	1.09e-26												0	PMX.50_00460			3	K11634	2	PMX.50_00460_hypothetical_protein	NO_SP	0.99996	6e-05	0	0	0	0
PMX.50_00461	PMX.50	C	K02897	large subunit ribosomal protein L25	A0A2M7DAC5_9BACT	UniRef90_A0A2M7DAC5 50S ribosomal protein L25 n=2 Tax=Candidatus Nealsonbacteria TaxID=1817911 RepID=A0A2M7DAC5_9BACT	Candidatus Nealsonbacteria	FALSE	0.538	205	1.639e-56								Ribosomal protein TL5, C-terminal domain [PF14693.8]; Ribosomal L25p family [PF01386.21]				0	PMX.50_00461	K02897	RP-L25, rplY; large subunit ribosomal protein L25	47			PMX.50_00461_50S_ribosomal_protein_L25	NO_SP	1.00002	0	0	0	0	0
PMX.50_00462	PMX.50	B			A0A318CBM5_9BACT	UniRef90_A0A318CBM5 SLT_2 domain-containing protein (Fragment) n=1 Tax=Mesotoga sp. SC_NapDC TaxID=1499972 RepID=A0A318CBM5_9BACT	Mesotoga sp. SC_NapDC	TRUE	0.822	757	1.304e-242								Transglycosylase SLT domain [PF13406.8]				0	PMX.50_00462			9	K21471	2	PMX.50_00462_Chromosome_partition_protein_Smc	SP	0.166845	0.832594	0.000154	0.000158	0.000127	0.000124	CS pos: 26-27. Pr: 0.8114
PMX.50_00463	PMX.50	E																					0	PMX.50_00463						PMX.50_00463_hypothetical_protein	NO_SP	0.999805	0.000254	0	0	0	0
PMX.50_00464	PMX.50	B	K02835	peptide chain release factor 1	A0A318CBT7_9BACT	UniRef90_A0A318CBT7 Peptide chain release factor 1 (Fragment) n=1 Tax=Mesotoga sp. SC_NapDC TaxID=1499972 RepID=A0A318CBT7_9BACT	Mesotoga sp. SC_NapDC	TRUE	0.86	421	1.896e-130								PCRF domain [PF03462.20]; RF-1 domain [PF00472.22]		REFSEQ hypothetical protein; Xu	Xu	0	PMX.50_00464	K02835	prfA, MTRF1, MRF1; peptide chain release factor 1	91			PMX.50_00464_Peptide_chain_release_factor_1	NO_SP	1.00001	0	0	0	0	0
PMX.50_00465	PMX.50	C	K02909	large subunit ribosomal protein L31	A0A2M7DAB7_9BACT	UniRef90_A0A2M7DAB7 50S ribosomal protein L31 n=2 Tax=Candidatus Nealsonbacteria TaxID=1817911 RepID=A0A2M7DAB7_9BACT	Candidatus Nealsonbacteria	FALSE	0.845	121	3.747e-30								Ribosomal protein L31 [PF01197.20]				1	PMX.50_00465	K02909	RP-L31, rpmE; large subunit ribosomal protein L31	39			PMX.50_00465_50S_ribosomal_protein_L31	NO_SP	1	0	0	0	0	0
PMX.50_00466	PMX.50	C			A0A2H0FGQ4_9BACT	UniRef90_A0A2H0FGQ4 NYN domain-containing protein n=2 Tax=Candidatus Nealsonbacteria TaxID=1817911 RepID=A0A2H0FGQ4_9BACT	Candidatus Nealsonbacteria	FALSE	0.723	240	2.386e-69								NYN domain [PF01936.20]				0	PMX.50_00466			36			PMX.50_00466_hypothetical_protein	NO_SP	1	0	0	0	0	0
PMX.50_00467	PMX.50	C	K02967	small subunit ribosomal protein S2	A0A101INB6_9BACT	UniRef90_A0A101INB6 30S ribosomal protein S2 n=2 Tax=unclassified Parcubacteria TaxID=1046984 RepID=A0A101INB6_9BACT	unclassified Parcubacteria	FALSE	0.662	304	2.382e-90								Ribosomal protein S2 [PF00318.22]				0	PMX.50_00467	K02967	RP-S2, MRPS2, rpsB; small subunit ribosomal protein S2	83			PMX.50_00467_30S_ribosomal_protein_S2	NO_SP	1.00002	0	0	0	0	0
PMX.50_00468	PMX.50	C	K02357	elongation factor Ts	A0A1V5WYK8_9BACT	UniRef90_A0A1V5WYK8 Elongation factor Ts n=1 Tax=Parcubacteria group bacterium ADurb.Bin216 TaxID=1852939 RepID=A0A1V5WYK8_9BACT	Parcubacteria group bacterium ADurb.Bin216	FALSE	0.739	292	5.711e-87								Elongation factor TS [PF00889.21]				0	PMX.50_00468	K02357	tsf, TSFM; elongation factor Ts	102			PMX.50_00468_Elongation_factor_Ts	NO_SP	1.00004	0	0	0	0	0
PMX.50_00473	PMX.50	C			A0A1G2FAB8_9BACT	UniRef90_A0A1G2FAB8 Uncharacterized protein n=1 Tax=Candidatus Portnoybacteria bacterium RBG_19FT_COMBO_36_7 TaxID=1801992 RepID=A0A1G2FAB8_9BACT	Candidatus Portnoybacteria bacterium RBG_19FT_COMBO_36_7	FALSE	0.415	201	6.283e-54												0	PMX.50_00473			10	K15727	1	PMX.50_00473_hypothetical_protein	SP	0.22678	0.77173	0.000536	0.00036	0.00034	0.000276	CS pos: 28-29. Pr: 0.4374
PMX.50_00474	PMX.50	E																					0	PMX.50_00474			5	K00975	1	PMX.50_00474_hypothetical_protein	NO_SP	0.999996	0	0	0	0	0
PMX.50_00475	PMX.50	B	K09799	uncharacterized protein	Q2LQ40_SYNAS	UniRef90_Q2LQ40 Hypothetical membrane protein n=2 Tax=Syntrophus TaxID=43773 RepID=Q2LQ40_SYNAS	Syntrophus	TRUE	0.753	458	2.247e-142								Protein of unknown function (DUF475) [PF04332.17]		sp|P18780|TERC_ALCSP Tellurium resistance protein TerC; Xh	Xh	0	PMX.50_00475	K09799	K09799; uncharacterized protein	177			PMX.50_00475_hypothetical_protein	NO_SP	0.999997	0	0	0	0	0
PMX.50_00476	PMX.50	C			A0A101G4H7_9BACT	UniRef90_A0A101G4H7 Small-conductance mechanosensitive ion channel-like protein n=1 Tax=Parcubacteria bacterium 33_209 TaxID=1635290 RepID=A0A101G4H7_9BACT	Parcubacteria bacterium 33_209	FALSE	0.631	277	5.025e-81								Conserved TM helix [PF05552.14]				0	PMX.50_00476			56			PMX.50_00476_hypothetical_protein	NO_SP	0.999977	0	0	0	0	0
PMX.50_00477	PMX.50	B	K01872,K01872	alanyl-tRNA synthetase [EC:6.1.1.7]; alanyl-tRNA synthetase [EC:6.1.1.7]	A0A1V5WZF9_9BACT	UniRef90_A0A1V5WZF9 Alanine--tRNA ligase n=1 Tax=Parcubacteria group bacterium ADurb.Bin216 TaxID=1852939 RepID=A0A1V5WZF9_9BACT	Parcubacteria group bacterium ADurb.Bin216	TRUE	0.696	832	4.841e-266								tRNA synthetases class II (A) [PF01411.21]; Threonyl and Alanyl tRNA synthetase second additional domain [PF07973.16]				0	PMX.50_00477	K01872	AARS, alaS; alanyl-tRNA synthetase [EC:6.1.1.7]	317			PMX.50_00477_hypothetical_protein	NO_SP	1.00003	0	0	0	0	0
PMX.50_00478	PMX.50	C			A0A101G4E3_9BACT	UniRef90_A0A101G4E3 Uncharacterized protein n=1 Tax=Parcubacteria bacterium 33_209 TaxID=1635290 RepID=A0A101G4E3_9BACT	Parcubacteria bacterium 33_209	FALSE	0.415	295	4.31e-84												0	PMX.50_00478			9	K01733	1	PMX.50_00478_hypothetical_protein	NO_SP	1.00002	0	0	0	0	0
PMX.50_00479	PMX.50	C	K02518	translation initiation factor IF-1	A0A1V5WZI1_9BACT	UniRef90_A0A1V5WZI1 Translation initiation factor IF-1 n=1 Tax=Parcubacteria group bacterium ADurb.Bin216 TaxID=1852939 RepID=A0A1V5WZI1_9BACT	Parcubacteria group bacterium ADurb.Bin216	FALSE	0.717	109	6.483e-26								Translation initiation factor 1A / IF-1 [PF01176.21]; RsgA N-terminal domain [PF16745.7]				0	PMX.50_00479	K02518	infA; translation initiation factor IF-1	42			PMX.50_00479_Translation_initiation_factor_IF-1	NO_SP	1.00001	0	0	0	0	0
PMX.50_00480	PMX.50	C	K02919	large subunit ribosomal protein L36	A0A2M7UUA4_9BACT	UniRef90_A0A2M7UUA4 50S ribosomal protein L36 n=4 Tax=Candidatus Nealsonbacteria TaxID=1817911 RepID=A0A2M7UUA4_9BACT	Candidatus Nealsonbacteria	FALSE	0.942	78	1.662e-15								Ribosomal protein L36 [PF00444.20]				0	PMX.50_00480	K02919	RP-L36, MRPL36, rpmJ; large subunit ribosomal protein L36	29			PMX.50_00480_50S_ribosomal_protein_L36	NO_SP	0.999991	0	0	0	0	0
PMX.50_00481	PMX.50	C	K02952	small subunit ribosomal protein S13	A0A1V5WZL1_9BACT	UniRef90_A0A1V5WZL1 30S ribosomal protein S13 n=1 Tax=Parcubacteria group bacterium ADurb.Bin216 TaxID=1852939 RepID=A0A1V5WZL1_9BACT	Parcubacteria group bacterium ADurb.Bin216	FALSE	0.758	201	1.277e-56								Ribosomal protein S13/S18 [PF00416.24]				0	PMX.50_00481	K02952	RP-S13, rpsM; small subunit ribosomal protein S13	61			PMX.50_00481_30S_ribosomal_protein_S13	NO_SP	1.00004	0	0	0	0	0
PMX.50_00482	PMX.50	C	K02948	small subunit ribosomal protein S11	A0A1V5WZV2_9BACT	UniRef90_A0A1V5WZV2 30S ribosomal protein S11 n=1 Tax=Parcubacteria group bacterium ADurb.Bin216 TaxID=1852939 RepID=A0A1V5WZV2_9BACT	Parcubacteria group bacterium ADurb.Bin216	FALSE	0.768	237	1.082e-68								Ribosomal protein S11 [PF00411.21]				0	PMX.50_00482	K02948	RP-S11, MRPS11, rpsK; small subunit ribosomal protein S11	46			PMX.50_00482_hypothetical_protein	NO_SP	1.00002	0	0	0	0	0
PMX.50_00483	PMX.50	C	K02986	small subunit ribosomal protein S4	A0A101G4D5_9BACT	UniRef90_A0A101G4D5 30S ribosomal protein S4 n=1 Tax=Parcubacteria bacterium 33_209 TaxID=1635290 RepID=A0A101G4D5_9BACT	Parcubacteria bacterium 33_209	FALSE	0.665	278	1.637e-81								S4 domain [PF01479.27]; Ribosomal protein S4/S9 N-terminal domain [PF00163.21]				0	PMX.50_00483	K02986	RP-S4, rpsD; small subunit ribosomal protein S4	81			PMX.50_00483_30S_ribosomal_protein_S4	NO_SP	1.00001	0	0	0	0	0
PMX.50_00484	PMX.50	C	K03040	DNA-directed RNA polymerase subunit alpha [EC:2.7.7.6]	A0A1V5WZI0_9BACT	UniRef90_A0A1V5WZI0 DNA-directed RNA polymerase subunit alpha n=1 Tax=Parcubacteria group bacterium ADurb.Bin216 TaxID=1852939 RepID=A0A1V5WZI0_9BACT	Parcubacteria group bacterium ADurb.Bin216	FALSE	0.714	339	3.39e-102								RNA polymerase Rpb3/Rpb11 dimerisation domain [PF01193.26]; RNA polymerase Rpb3/RpoA insert domain [PF01000.28]				0	PMX.50_00484	K03040	rpoA; DNA-directed RNA polymerase subunit alpha [EC:2.7.7.6]	69			PMX.50_00484_DNA-directed_RNA_polymerase_subunit_alpha	NO_SP	1.00003	0	0	0	0	0
PMX.50_00485	PMX.50	C	K02879	large subunit ribosomal protein L17	A0A124FP44_9BACT	UniRef90_A0A124FP44 50S ribosomal protein L17 n=3 Tax=unclassified Parcubacteria TaxID=1046984 RepID=A0A124FP44_9BACT	unclassified Parcubacteria	FALSE	0.635	146	7.896e-38								Ribosomal protein L17 [PF01196.21]				0	PMX.50_00485	K02879	RP-L17, MRPL17, rplQ; large subunit ribosomal protein L17	65			PMX.50_00485_50S_ribosomal_protein_L17	NO_SP	1.00002	0	0	0	0	0
PMX.50_00486	PMX.50	C	K02871	large subunit ribosomal protein L13	A0A1V5WZK9_9BACT	UniRef90_A0A1V5WZK9 50S ribosomal protein L13 n=1 Tax=Parcubacteria group bacterium ADurb.Bin216 TaxID=1852939 RepID=A0A1V5WZK9_9BACT	Parcubacteria group bacterium ADurb.Bin216	FALSE	0.72	177	2.563e-48								Ribosomal protein L13 [PF00572.20]				0	PMX.50_00486	K02871	RP-L13, MRPL13, rplM; large subunit ribosomal protein L13	42			PMX.50_00486_50S_ribosomal_protein_L13	NO_SP	1.00002	0	0	0	0	0
PMX.50_00487	PMX.50	C	K02996	small subunit ribosomal protein S9	A0A7C5DXI3_9BACT	UniRef90_A0A7C5DXI3 30S ribosomal protein S9 n=1 Tax=Candidatus Parcubacteria bacterium TaxID=2762014 RepID=A0A7C5DXI3_9BACT	Candidatus Parcubacteria bacterium	FALSE	0.533	172	7.922e-46								Ribosomal protein S9/S16 [PF00380.21]				0	PMX.50_00487	K02996	RP-S9, MRPS9, rpsI; small subunit ribosomal protein S9	41			PMX.50_00487_hypothetical_protein	NO_SP	1.00002	0	0	0	0	0
PMX.50_00488	PMX.50	E																					0	PMX.50_00488			3	K03657	1	PMX.50_00488_hypothetical_protein	NO_SP	1.00001	0	0	0	0	0
PMX.50_00489	PMX.50	C			A0A1V5X1A9_9BACT	UniRef90_A0A1V5X1A9 PEGA domain protein n=1 Tax=Parcubacteria group bacterium ADurb.Bin216 TaxID=1852939 RepID=A0A1V5X1A9_9BACT	Parcubacteria group bacterium ADurb.Bin216	FALSE	0.354	261	3.723e-72												0	PMX.50_00489			6	K18890	1	PMX.50_00489_hypothetical_protein	SP	0.166152	0.833126	0.000202	0.000209	0.000168	0.000165	CS pos: 29-30. Pr: 0.7315
PMX.50_00490	PMX.50	B	K03569	rod shape-determining protein MreB and related proteins	A0A101G4P5_9BACT	UniRef90_A0A101G4P5 Cell shape-determining protein MreB n=3 Tax=unclassified Parcubacteria TaxID=1046984 RepID=A0A101G4P5_9BACT	unclassified Parcubacteria	TRUE	0.812	557	8.405e-176								MreB/Mbl protein [PF06723.15]; Hsp70 protein [PF00012.22]; Actin [PF00022.21]; Cell division protein FtsA [PF14450.8]				0	PMX.50_00490	K03569	mreB; rod shape-determining protein MreB and related proteins	175			PMX.50_00490_Cell_shape-determining_protein_MreB	NO_SP	0.999994	1e-06	0	0	0	0
PMX.50_00491	PMX.50	B	K00790	UDP-N-acetylglucosamine 1-carboxyvinyltransferase [EC:2.5.1.7]	A0A101IPA6_9BACT	UniRef90_A0A101IPA6 UDP-N-acetylglucosamine 1-carboxyvinyltransferase n=3 Tax=unclassified Parcubacteria TaxID=1046984 RepID=A0A101IPA6_9BACT	unclassified Parcubacteria	TRUE	0.757	656	1.557e-208								EPSP synthase (3-phosphoshikimate 1-carboxyvinyltransferase) [PF00275.22]				0	PMX.50_00491	K00790	murA; UDP-N-acetylglucosamine 1-carboxyvinyltransferase [EC:2.5.1.7]	142			PMX.50_00491_UDP-N-acetylglucosamine_1-carboxyvinyltransferase_1	NO_SP	1.00002	0	0	0	0	0
PMX.50_00492	PMX.50	C			A0A101IPF1_9BACT	UniRef90_A0A101IPF1 DNA polymerase III, delta prime subunit n=2 Tax=unclassified Parcubacteria TaxID=1046984 RepID=A0A101IPF1_9BACT	unclassified Parcubacteria	FALSE	0.498	276	7.873e-80								DNA polymerase III, delta subunit [PF13177.8]				0	PMX.50_00492	K02341	holB; DNA polymerase III subunit delta' [EC:2.7.7.7]	52			PMX.50_00492_hypothetical_protein	NO_SP	1.00004	0	0	0	0	0
PMX.50_00493	PMX.50	C	K02838	ribosome recycling factor	A0A1V5X178_9BACT	UniRef90_A0A1V5X178 Ribosome-recycling factor n=1 Tax=Parcubacteria group bacterium ADurb.Bin216 TaxID=1852939 RepID=A0A1V5X178_9BACT	Parcubacteria group bacterium ADurb.Bin216	FALSE	0.717	266	3.956e-78								Ribosome recycling factor [PF01765.21]				0	PMX.50_00493	K02838	frr, MRRF, RRF; ribosome recycling factor	69			PMX.50_00493_Ribosome-recycling_factor	NO_SP	1.00002	0	0	0	0	0
PMX.50_00494	PMX.50	B	K11749	regulator of sigma E protease [EC:3.4.24.-]	A0A2M7DBC5_9BACT	UniRef90_A0A2M7DBC5 Uncharacterized protein n=2 Tax=Candidatus Nealsonbacteria TaxID=1817911 RepID=A0A2M7DBC5_9BACT	Candidatus Nealsonbacteria	TRUE	0.511	357	4.808e-106	MER0510897	M50B	MER0510897 - RseP peptidase () [M50.004]#M50B#{peptidase unit: 10-381}~source YP_008869786~	FALSE	0.352	216	1.174e-59	Peptidase family M50 [PF02163.24]; PDZ domain [PF17820.3]; PDZ domain [PF13180.8]				0	PMX.50_00494	K11749	rseP; regulator of sigma E protease [EC:3.4.24.-]	68			PMX.50_00494_Metalloprotease_MmpA	NO_SP	1.00003	1e-06	0	0	0	0
PMX.50_00495	PMX.50	B	K01881	prolyl-tRNA synthetase [EC:6.1.1.15]	A0A101G4F1_9BACT	UniRef90_A0A101G4F1 Proline--tRNA ligase n=1 Tax=Parcubacteria bacterium 33_209 TaxID=1635290 RepID=A0A101G4F1_9BACT	Parcubacteria bacterium 33_209	TRUE	0.69	544	2.546e-170								tRNA synthetase class II core domain (G, H, P, S and T) [PF00587.27]; Anticodon binding domain [PF03129.22]				0	PMX.50_00495	K01881	PARS, proS; prolyl-tRNA synthetase [EC:6.1.1.15]	188			PMX.50_00495_Proline--tRNA_ligase	NO_SP	1.00001	0	0	0	0	0
PMX.50_00496	PMX.50	B	K03569	rod shape-determining protein MreB and related proteins	A0A1V5X165_9BACT	UniRef90_A0A1V5X165 Cell shape-determining protein MreB n=1 Tax=Parcubacteria group bacterium ADurb.Bin216 TaxID=1852939 RepID=A0A1V5X165_9BACT	Parcubacteria group bacterium ADurb.Bin216	TRUE	0.816	585	2.953e-185								MreB/Mbl protein [PF06723.15]; Hsp70 protein [PF00012.22]; Cell division protein FtsA [PF14450.8]; Type IV pilus assembly protein PilM; [PF11104.10]				0	PMX.50_00496	K03569	mreB; rod shape-determining protein MreB and related proteins	183			PMX.50_00496_Cell_shape-determining_protein_MreB	NO_SP	1.00002	0	0	0	0	0
PMX.50_00497	PMX.50	E																					0	PMX.50_00497						PMX.50_00497_hypothetical_protein	NO_SP	1.00003	0	0	0	0	0
PMX.50_00499	PMX.50	C			A0A662FK12_9ARCH	UniRef90_A0A662FK12 LAGLIDADG_2 domain-containing protein n=1 Tax=Candidatus Woesearchaeota archaeon TaxID=2026803 RepID=A0A662FK12_9ARCH	Candidatus Woesearchaeota archaeon	FALSE	0.726	292	8.982e-87								LAGLIDADG DNA endonuclease family [PF03161.15]				0	PMX.50_00499			9	K03553	3	PMX.50_00499_hypothetical_protein	NO_SP	1.00001	0	0	0	0	0
PMX.50_00501	PMX.50	C	K03570	rod shape-determining protein MreC	A0A2M7DAE9_9BACT	UniRef90_A0A2M7DAE9 Cell shape protein MreC n=2 Tax=Candidatus Nealsonbacteria TaxID=1817911 RepID=A0A2M7DAE9_9BACT	Candidatus Nealsonbacteria	FALSE	0.479	225	4.466e-62								rod shape-determining protein MreC [PF04085.16]				0	PMX.50_00501	K03570	mreC; rod shape-determining protein MreC	36			PMX.50_00501_Apolipoprotein_N-acyltransferase	NO_SP	0.999975	0	0	0	0	0
PMX.50_00502	PMX.50	B	K05515	penicillin-binding protein 2 [EC:3.4.16.4]	A0A2M7DAI5_9BACT	UniRef90_A0A2M7DAI5 Penicillin-binding protein 2 n=2 Tax=Candidatus Nealsonbacteria TaxID=1817911 RepID=A0A2M7DAI5_9BACT	Candidatus Nealsonbacteria	TRUE	0.531	621	1.907e-192								Penicillin binding protein transpeptidase domain [PF00905.24]; Penicillin-binding Protein dimerisation domain [PF03717.17]				0	PMX.50_00502	K05515	mrdA; penicillin-binding protein 2 [EC:3.4.16.4]	147			PMX.50_00502_Peptidoglycan_D,D-transpeptidase_MrdA	NO_SP	0.99997	0	0	0	0	0
PMX.50_00503	PMX.50	C			A0A2H0YBH7_9BACT	UniRef90_A0A2H0YBH7 N-acetylmuramoyl-L-alanine amidase domain-containing protein n=1 Tax=Parcubacteria group bacterium CG08_land_8_20_14_0_20_38_56 TaxID=2014322 RepID=A0A2H0YBH7_9BACT	Parcubacteria group bacterium CG08_land_8_20_14_0_20_38_56	FALSE	0.675	211	2.875e-59								N-acetylmuramoyl-L-alanine amidase [PF01510.27]				0	PMX.50_00503			7	K01447	7	PMX.50_00503_hypothetical_protein	NO_SP	0.999994	0	0	0	0	0
PMX.50_00504	PMX.50	C			A0A1G2EG56_9BACT	UniRef90_A0A1G2EG56 Nudix hydrolase domain-containing protein n=1 Tax=Candidatus Nealsonbacteria bacterium RIFCSPLOWO2_01_FULL_43_32 TaxID=1801672 RepID=A0A1G2EG56_9BACT	Candidatus Nealsonbacteria bacterium RIFCSPLOWO2_01_FULL_43_32	FALSE	0.449	132	7.615e-32												0	PMX.50_00504						PMX.50_00504_Nucleoside_triphosphatase_NudI	NO_SP	0.999986	0	0	0	0	0
PMX.50_00505	PMX.50	C	K03624	transcription elongation factor GreA	A0A1V5X0E9_9BACT	UniRef90_A0A1V5X0E9 Transcription elongation factor GreA n=1 Tax=Parcubacteria group bacterium ADurb.Bin216 TaxID=1852939 RepID=A0A1V5X0E9_9BACT	Parcubacteria group bacterium ADurb.Bin216	FALSE	0.659	199	1.312e-55								Transcription elongation factor, N-terminal [PF03449.17]; Transcription elongation factor, GreA/GreB, C-term [PF01272.21]				0	PMX.50_00505	K03624	greA; transcription elongation factor GreA	63			PMX.50_00505_Transcription_elongation_factor_GreA	NO_SP	1.00002	0	0	0	0	0
PMX.50_00506	PMX.50	B	K04567	lysyl-tRNA synthetase, class II [EC:6.1.1.6]	A0A1V5X0A6_9BACT	UniRef90_A0A1V5X0A6 Lysine--tRNA ligase n=1 Tax=Parcubacteria group bacterium ADurb.Bin216 TaxID=1852939 RepID=A0A1V5X0A6_9BACT	Parcubacteria group bacterium ADurb.Bin216	TRUE	0.752	739	4.531e-236								tRNA synthetases class II (D, K and N) [PF00152.22]; OB-fold nucleic acid binding domain [PF01336.27]; tRNA synthetases class II core domain (F) [PF01409.22]				0	PMX.50_00506	K04567	KARS, lysS; lysyl-tRNA synthetase, class II [EC:6.1.1.6]	228			PMX.50_00506_Lysine--tRNA_ligase	NO_SP	1.00002	0	0	0	0	0
PMX.50_00507	PMX.50	C			A0A661I6R4_9DELT	UniRef90_A0A661I6R4 Uncharacterized protein n=1 Tax=Deltaproteobacteria bacterium TaxID=2026735 RepID=A0A661I6R4_9DELT	Deltaproteobacteria bacterium	FALSE	0.505	209	1.741e-57												0	PMX.50_00507	K00762	pyrE; orotate phosphoribosyltransferase [EC:2.4.2.10]	20			PMX.50_00507_Orotate_phosphoribosyltransferase	NO_SP	1.00002	0	0	0	0	0
PMX.50_00508	PMX.50	B	K01875	seryl-tRNA synthetase [EC:6.1.1.11]	A0A1V5X0H9_9BACT	UniRef90_A0A1V5X0H9 Serine--tRNA ligase n=1 Tax=Parcubacteria group bacterium ADurb.Bin216 TaxID=1852939 RepID=A0A1V5X0H9_9BACT	Parcubacteria group bacterium ADurb.Bin216	TRUE	0.766	657	4.837e-209								tRNA synthetase class II core domain (G, H, P, S and T) [PF00587.27]; Seryl-tRNA synthetase N-terminal domain [PF02403.24]				0	PMX.50_00508	K01875	SARS, serS; seryl-tRNA synthetase [EC:6.1.1.11]	202			PMX.50_00508_Serine--tRNA_ligase	NO_SP	1.00002	0	0	0	0	0
PMX.50_00509	PMX.50	C			A0A1V5X0D6_9BACT	UniRef90_A0A1V5X0D6 Non-heme chloroperoxidase n=1 Tax=Parcubacteria group bacterium ADurb.Bin216 TaxID=1852939 RepID=A0A1V5X0D6_9BACT	Parcubacteria group bacterium ADurb.Bin216	FALSE	0.612	307	6.58e-91	MER0282542	S33	MER0282542 - family S33 unassigned peptidases (Kyrpidia tusciae) [S33.UPW]#S33#{peptidase unit: 30-252}~source YP_003588921~	FALSE	0.366	131	2.114e-32	Serine aminopeptidase, S33 [PF12146.10]; alpha/beta hydrolase fold [PF00561.22]; Alpha/beta hydrolase family [PF12697.9]; Alpha/beta hydrolase of unknown function (DUF1057) [PF06342.14]; Chlorophyllase enzyme [PF12740.9]; Thioesterase domain [PF00975.22]; Esterase FrsA-like [PF06500.13]; Dienelactone hydrolase family [PF01738.20]; Lipase (class 2) [PF01674.20]; Abhydrolase family [PF12715.9]; TAP…				0	PMX.50_00509			63			PMX.50_00509_2-hydroxy-6-oxo-6-_2_-aminophenyl_hexa-2,4-dienoic_acid_hydrolase	NO_SP	1.00002	0	0	0	0	0
PMX.50_00510	PMX.50	B			A0A0S7X462_9BACT	UniRef90_A0A0S7X462 Uncharacterized protein n=1 Tax=Parcubacteria bacterium DG_74_2 TaxID=1703766 RepID=A0A0S7X462_9BACT	Parcubacteria bacterium DG_74_2	TRUE	0.471	452	1.459e-136								Mur ligase middle domain [PF08245.14]				0	PMX.50_00510	K01929	murF; UDP-N-acetylmuramoyl-tripeptide--D-alanyl-D-alanine ligase [EC:6.3.2.10]	82			PMX.50_00510_UDP-N-acetylmuramoyl-tripeptide--D-alanyl-D-alanine_ligase	NO_SP	0.999886	9.9e-05	3e-06	1e-06	1e-06	1e-06
PMX.50_00511	PMX.50	B			A0A2M7Z2R0_9BACT	UniRef90_A0A2M7Z2R0 Uncharacterized protein n=1 Tax=Candidatus Nealsonbacteria bacterium CG_4_9_14_3_um_filter_37_29 TaxID=1974696 RepID=A0A2M7Z2R0_9BACT	Candidatus Nealsonbacteria bacterium CG_4_9_14_3_um_filter_37_29	TRUE	0.526	406	2.431e-122								DegT/DnrJ/EryC1/StrS aminotransferase family [PF01041.19]; Aminotransferase class-V [PF00266.21]; Orn/Lys/Arg decarboxylase, major domain [PF01276.22]		sp|D3QY10|COLD_ECOCB GDP-4-keto-6-deoxy-D-mannose 3-dehydratase; Xh	Xh	0	PMX.50_00511	K13010	per, rfbE; perosamine synthetase [EC:2.6.1.102]	53	K15895	10	PMX.50_00511_UDP-4-amino-4-deoxy-L-arabinose--oxoglutarate_aminotransferase	NO_SP	1.00002	0	0	0	0	0
PMX.50_00512	PMX.50	C	K09747	nucleoid-associated protein EbfC	A0A1V5X0F8_9BACT	UniRef90_A0A1V5X0F8 Nucleoid-associated protein YbaB n=1 Tax=Parcubacteria group bacterium ADurb.Bin216 TaxID=1852939 RepID=A0A1V5X0F8_9BACT	Parcubacteria group bacterium ADurb.Bin216	FALSE	0.655	110	6.171e-26												0	PMX.50_00512						PMX.50_00512_Nucleoid-associated_protein_YbaB	NO_SP	1.00001	0	0	0	0	0
PMX.50_00513	PMX.50	C			A0A1V5X0B7_9BACT	UniRef90_A0A1V5X0B7 Uncharacterized protein n=1 Tax=Parcubacteria group bacterium ADurb.Bin216 TaxID=1852939 RepID=A0A1V5X0B7_9BACT	Parcubacteria group bacterium ADurb.Bin216	FALSE	0.537	242	1.409e-68												0	PMX.50_00513			3	K02493	1	PMX.50_00513_hypothetical_protein	NO_SP	1.00003	0	0	0	0	0
PMX.50_00514	PMX.50	B			A0A101ING5_9BACT	UniRef90_A0A101ING5 Methicillin resistance protein n=2 Tax=unclassified Parcubacteria TaxID=1046984 RepID=A0A101ING5_9BACT	unclassified Parcubacteria	TRUE	0.67	449	1.867e-138								FemAB family [PF02388.18]; Acetyltransferase (GNAT) domain [PF13480.9]				0	PMX.50_00514			25	K11693	19	PMX.50_00514_hypothetical_protein	NO_SP	1	0	0	0	0	0
PMX.50_00515	PMX.50	C	K03589	cell division protein FtsQ	A0A2M7DBA5_9BACT	UniRef90_A0A2M7DBA5 Uncharacterized protein n=2 Tax=Candidatus Nealsonbacteria TaxID=1817911 RepID=A0A2M7DBA5_9BACT	Candidatus Nealsonbacteria	FALSE	0.341	147	1.509e-35												0	PMX.50_00515						PMX.50_00515_Cell_division_protein_DivIB	NO_SP	0.999993	0	0	0	0	0
PMX.50_00516	PMX.50	C			A0A0C1S2E6_9DELT	UniRef90_A0A0C1S2E6 ATP-synt_DE_N domain-containing protein n=1 Tax=Smithella sp. SC_K08D17 TaxID=1487949 RepID=A0A0C1S2E6_9DELT	Smithella sp. SC_K08D17	FALSE	0.834	142	5.031e-37								ATP synthase, Delta/Epsilon chain, beta-sandwich domain [PF02823.18]				0	PMX.50_00516	K02114	ATPF1E, atpC; F-type H+-transporting ATPase subunit epsilon	40			PMX.50_00516_ATP_synthase_epsilon_chain,_sodium_ion_specific	NO_SP	1.00001	0	0	0	0	0
PMX.50_00517	PMX.50	B	K02112	F-type H+/Na+-transporting ATPase subunit beta [EC:7.1.2.2 7.2.2.1]	A0A1V5X3K9_9BACT	UniRef90_A0A1V5X3K9 ATP synthase subunit beta n=1 Tax=Parcubacteria group bacterium ADurb.Bin216 TaxID=1852939 RepID=A0A1V5X3K9_9BACT	Parcubacteria group bacterium ADurb.Bin216	TRUE	0.823	764	3.126e-245								ATP synthase alpha/beta family, nucleotide-binding domain [PF00006.27]; ATP synthase alpha/beta family, beta-barrel domain [PF02874.25]				0	PMX.50_00517	K02112	ATPF1B, atpD; F-type H+/Na+-transporting ATPase subunit beta [EC:7.1.2.2 7.2.2.1]	290			PMX.50_00517_ATP_synthase_subunit_beta	NO_SP	1.00002	0	0	0	0	0
PMX.50_00518	PMX.50	B	K02115	F-type H+-transporting ATPase subunit gamma	A0A1V5X3E5_9BACT	UniRef90_A0A1V5X3E5 ATP synthase gamma chain n=1 Tax=Parcubacteria group bacterium ADurb.Bin216 TaxID=1852939 RepID=A0A1V5X3E5_9BACT	Parcubacteria group bacterium ADurb.Bin216	TRUE	0.671	389	1.763e-118								ATP synthase [PF00231.21]				0	PMX.50_00518	K02115	ATPF1G, atpG; F-type H+-transporting ATPase subunit gamma	94			PMX.50_00518_ATP_synthase_gamma_chain	NO_SP	1.00002	0	0	0	0	0
PMX.50_00519	PMX.50	B	K02111	F-type H+/Na+-transporting ATPase subunit alpha [EC:7.1.2.2 7.2.2.1]	A0A1V5TWR4_9BACT	UniRef90_A0A1V5TWR4 ATP synthase subunit alpha n=1 Tax=Parcubacteria group bacterium ADurb.Bin247 TaxID=1852940 RepID=A0A1V5TWR4_9BACT	Parcubacteria group bacterium ADurb.Bin247	TRUE	0.765	779	1.113e-249								ATP synthase alpha/beta family, nucleotide-binding domain [PF00006.27]; ATP synthase alpha/beta chain, C terminal domain [PF00306.29]; ATP synthase alpha/beta family, beta-barrel domain [PF02874.25]				0	PMX.50_00519	K02111	ATPF1A, atpA; F-type H+/Na+-transporting ATPase subunit alpha [EC:7.1.2.2 7.2.2.1]	279			PMX.50_00519_ATP_synthase_subunit_alpha	NO_SP	1.00003	0	0	0	0	0
PMX.50_00520	PMX.50	C			A0A124FP10_9BACT	UniRef90_A0A124FP10 ATP synthase F(1) sector subunit delta n=1 Tax=Parcubacteria bacterium 33_209 TaxID=1635290 RepID=A0A124FP10_9BACT	Parcubacteria bacterium 33_209	FALSE	0.437	103	1.512e-22												0	PMX.50_00520	K02113	ATPF1D, atpH; F-type H+-transporting ATPase subunit delta	10	K02109	1	PMX.50_00520_ATP_synthase_subunit_delta	NO_SP	1.00002	0	0	0	0	0
PMX.50_00521	PMX.50	C	K02109	F-type H+-transporting ATPase subunit b	A0A124FP08_9BACT	UniRef90_A0A124FP08 ATP synthase subunit b n=1 Tax=Parcubacteria bacterium 33_209 TaxID=1635290 RepID=A0A124FP08_9BACT	Parcubacteria bacterium 33_209	FALSE	0.533	162	1.483e-42								ATP synthase B/B' CF(0) [PF00430.20]				0	PMX.50_00521	K02109	ATPF0B, atpF; F-type H+-transporting ATPase subunit b	31			PMX.50_00521_ATP_synthase_subunit_b	NO_SP	1.00004	0	0	0	0	0
PMX.50_00522	PMX.50	C	K02110	F-type H+-transporting ATPase subunit c	A0A1V5X3G4_9BACT	UniRef90_A0A1V5X3G4 ATP synthase subunit c n=1 Tax=Parcubacteria group bacterium ADurb.Bin216 TaxID=1852939 RepID=A0A1V5X3G4_9BACT	Parcubacteria group bacterium ADurb.Bin216	FALSE	0.666	95	5.892e-21								ATP synthase subunit C [PF00137.23]				0	PMX.50_00522	K02110	ATPF0C, atpE; F-type H+-transporting ATPase subunit c	34			PMX.50_00522_ATP_synthase_subunit_c	NO_SP	0.999957	2e-05	0	0	0	0
PMX.50_00523	PMX.50	C			A0A1V5X3F7_9BACT	UniRef90_A0A1V5X3F7 Putative F0F1-ATPase n=1 Tax=Parcubacteria group bacterium ADurb.Bin216 TaxID=1852939 RepID=A0A1V5X3F7_9BACT	Parcubacteria group bacterium ADurb.Bin216	FALSE	0.558	88	2.618e-18								Putative F0F1-ATPase subunit Ca2+/Mg2+ transporter [PF09527.12]				0	PMX.50_00523						PMX.50_00523_Undecaprenyl-phosphate_4-deoxy-4-formamido-L-arabinose_transferase	NO_SP	0.999996	0	0	0	0	0
PMX.50_00524	PMX.50	C	K02108	F-type H+-transporting ATPase subunit a	A0A101G3Z6_9BACT	UniRef90_A0A101G3Z6 ATP synthase subunit a (Fragment) n=1 Tax=Parcubacteria bacterium 33_209 TaxID=1635290 RepID=A0A101G3Z6_9BACT	Parcubacteria bacterium 33_209	FALSE	0.675	317	6.346e-95								ATP synthase A chain [PF00119.22]				0	PMX.50_00524	K02108	ATPF0A, atpB; F-type H+-transporting ATPase subunit a	54			PMX.50_00524_ATP_synthase_subunit_a	NO_SP	1.00002	0	0	0	0	0
PMX.50_00525	PMX.50	E																					0	PMX.50_00525			2	K21498	1	PMX.50_00525_hypothetical_protein	NO_SP	1.00001	0	0	0	0	0
PMX.50_00526	PMX.50	E																					0	PMX.50_00526			3	K02033	1	PMX.50_00526_hypothetical_protein	NO_SP	1.00003	0	0	0	0	0
PMX.50_00527	PMX.50	B			A0A101G4F7_9BACT	UniRef90_A0A101G4F7 UDP-N-acetylmuramoyl-L-alanyl-D-glutamate--2, 6-diaminopimelate ligase n=1 Tax=Parcubacteria bacterium 33_209 TaxID=1635290 RepID=A0A101G4F7_9BACT	Parcubacteria bacterium 33_209	TRUE	0.702	571	1.552e-179								Mur ligase middle domain [PF08245.14]				0	PMX.50_00527	K01928	murE; UDP-N-acetylmuramoyl-L-alanyl-D-glutamate--2,6-diaminopimelate ligase [EC:6.3.2.13]	114			PMX.50_00527_UDP-N-acetylmuramoyl-L-alanyl-D-glutamate--2,6-diaminopimelate_lig	NO_SP	1.00001	0	0	0	0	0
PMX.50_00528	PMX.50	C	K03550	holliday junction DNA helicase RuvA [EC:3.6.4.12]	A0A2M7DB39_9BACT	UniRef90_A0A2M7DB39 Holliday junction ATP-dependent DNA helicase RuvA n=2 Tax=Candidatus Nealsonbacteria TaxID=1817911 RepID=A0A2M7DB39_9BACT	Candidatus Nealsonbacteria	FALSE	0.537	189	1.661e-51								RuvA N terminal domain [PF01330.23]; Helix-hairpin-helix domain [PF14520.8]				0	PMX.50_00528	K03550	ruvA; holliday junction DNA helicase RuvA [EC:5.6.2.4]	41			PMX.50_00528_Holliday_junction_ATP-dependent_DNA_helicase_RuvA	NO_SP	0.999998	0	0	0	0	0
PMX.50_00529	PMX.50	C	K02968	small subunit ribosomal protein S20	A0A2M7Z5T0_9BACT	UniRef90_A0A2M7Z5T0 30S ribosomal protein S20 n=2 Tax=Candidatus Nealsonbacteria TaxID=1817911 RepID=A0A2M7Z5T0_9BACT	Candidatus Nealsonbacteria	FALSE	0.536	87	7.452e-18								Ribosomal protein S20 [PF01649.20]				0	PMX.50_00529	K02968	RP-S20, rpsT; small subunit ribosomal protein S20	24			PMX.50_00529_30S_ribosomal_protein_S20	NO_SP	1.00001	0	0	0	0	0
PMX.50_00530	PMX.50	C	K02340	DNA polymerase III subunit delta [EC:2.7.7.7]	A0A0S7YFC2_9BACT	UniRef90_A0A0S7YFC2 DNA_pol3_delta domain-containing protein n=1 Tax=Parcubacteria bacterium DG_74_1 TaxID=1703765 RepID=A0A0S7YFC2_9BACT	Parcubacteria bacterium DG_74_1	FALSE	0.487	278	4.324e-80								DNA polymerase III, delta subunit [PF06144.15]				0	PMX.50_00530	K02340	holA; DNA polymerase III subunit delta [EC:2.7.7.7]	44			PMX.50_00530_putative_protein_YqeN	NO_SP	1.00001	0	0	0	0	0
PMX.50_00531	PMX.50	C	K10563	formamidopyrimidine-DNA glycosylase [EC:3.2.2.23 4.2.99.18]	A0A661TWP1_9BACT	UniRef90_A0A661TWP1 Uncharacterized protein n=1 Tax=Candidatus Nealsonbacteria bacterium TaxID=2093793 RepID=A0A661TWP1_9BACT	Candidatus Nealsonbacteria bacterium	FALSE	0.577	321	4.563e-95								Formamidopyrimidine-DNA glycosylase H2TH domain [PF06831.16]; Formamidopyrimidine-DNA glycosylase N-terminal domain [PF01149.26]; Zinc finger found in FPG and IleRS [PF06827.16]		sp|Q5KWC3|FPG_GEOKA Formamidopyrimidine-DNA glycosylase; Xh	Xh	0	PMX.50_00531	K10563	mutM, fpg; formamidopyrimidine-DNA glycosylase [EC:3.2.2.23 4.2.99.18]	92			PMX.50_00531_Formamidopyrimidine-DNA_glycosylase	NO_SP	1.00001	0	0	0	0	0
PMX.50_00532	PMX.50	C			A0A1V5X3H6_9BACT	UniRef90_A0A1V5X3H6 Alkaline phosphatase synthesis transcriptional regulatory protein PhoP n=1 Tax=Parcubacteria group bacterium ADurb.Bin216 TaxID=1852939 RepID=A0A1V5X3H6_9BACT	Parcubacteria group bacterium ADurb.Bin216	FALSE	0.733	180	1.639e-49								Response regulator receiver domain [PF00072.26]		REFSEQ hybrid sensor histidine kinase - response regulator; Xu	Xu	0	PMX.50_00532						PMX.50_00532_Phosphate_regulon_transcriptional_regulatory_protein_PhoB	NO_SP	1	0	0	0	0	0
PMX.50_00533	PMX.50	B			A0A2M7DB00_9BACT	UniRef90_A0A2M7DB00 Uncharacterized protein n=2 Tax=Candidatus Nealsonbacteria TaxID=1817911 RepID=A0A2M7DB00_9BACT	Candidatus Nealsonbacteria	TRUE	0.579	416	2.454e-126								Histidine kinase-, DNA gyrase B-, and HSP90-like ATPase [PF02518.28]; His Kinase A (phospho-acceptor) domain [PF00512.27]; GHKL domain [PF14501.8]				0	PMX.50_00533			17	K07636	15	PMX.50_00533_Sensor_histidine_kinase_WalK	NO_SP	1.00001	0	0	0	0	0
PMX.50_00534	PMX.50	B			A0A117LJ08_9BACT	UniRef90_A0A117LJ08 DNA polymerase I n=1 Tax=Parcubacteria bacterium 33_209 TaxID=1635290 RepID=A0A117LJ08_9BACT	Parcubacteria bacterium 33_209	TRUE	0.612	357	1.976e-107								5'-3' exonuclease, N-terminal resolvase-like domain [PF02739.18]; 5'-3' exonuclease, C-terminal SAM fold [PF01367.22]		sp|P00638|EXRN_BPT7 Exonuclease; Xp	Xp	0	PMX.50_00534	K02335	polA; DNA polymerase I [EC:2.7.7.7]	40			PMX.50_00534_DNA_polymerase_I	NO_SP	1.00001	0	0	0	0	0
PMX.50_00535	PMX.50	C	K06925	tRNA threonylcarbamoyladenosine biosynthesis protein TsaE	A0A2M7DAZ3_9BACT	UniRef90_A0A2M7DAZ3 t(6)A37 threonylcarbamoyladenosine biosynthesis protein TsaE n=2 Tax=Candidatus Nealsonbacteria TaxID=1817911 RepID=A0A2M7DAZ3_9BACT	Candidatus Nealsonbacteria	FALSE	0.585	168	1.449e-44								Threonylcarbamoyl adenosine biosynthesis protein TsaE [PF02367.19]				0	PMX.50_00535	K06925	tsaE; tRNA threonylcarbamoyladenosine biosynthesis protein TsaE	43			PMX.50_00535_hypothetical_protein	NO_SP	1.00001	0	0	0	0	0
PMX.50_00536	PMX.50	C			A0A101G4C2_9BACT	UniRef90_A0A101G4C2 Uncharacterized protein (Fragment) n=1 Tax=Parcubacteria bacterium 33_209 TaxID=1635290 RepID=A0A101G4C2_9BACT	Parcubacteria bacterium 33_209	FALSE	0.404	221	2.55e-59												0	PMX.50_00536						PMX.50_00536_hypothetical_protein	NO_SP	0.999997	0	0	0	0	0
PMX.50_00537	PMX.50	B			A0A1V5X4N9_9BACT	UniRef90_A0A1V5X4N9 Type II secretion system protein E n=1 Tax=Parcubacteria group bacterium ADurb.Bin216 TaxID=1852939 RepID=A0A1V5X4N9_9BACT	Parcubacteria group bacterium ADurb.Bin216	TRUE	0.626	535	1.357e-166								Type II/IV secretion system protein [PF00437.22]				0	PMX.50_00537	K02652	pilB; type IV pilus assembly protein PilB	104	K02454	13	PMX.50_00537_Type_II_secretion_system_protein_E	NO_SP	1.00001	0	0	0	0	0
PMX.50_00538	PMX.50	B	K03551	holliday junction DNA helicase RuvB [EC:3.6.4.12]	A0A117LIV7_9BACT	UniRef90_A0A117LIV7 Holliday junction ATP-dependent DNA helicase RuvB n=1 Tax=Parcubacteria bacterium 33_209 TaxID=1635290 RepID=A0A117LIV7_9BACT	Parcubacteria bacterium 33_209	TRUE	0.748	479	4.887e-149								Holliday junction DNA helicase RuvB P-loop domain [PF05496.14]; RuvB C-terminal winged helix domain [PF05491.15]; RuvB AAA lid domain [PF17864.3]; ATPase family associated with various cellular activities (AAA) [PF00004.31]; AAA domain (dynein-related subfamily) [PF07728.16]; Bacterial dnaA protein [PF00308.20]		sp|O64301|DPA44_BPR69 DNA polymerase accessory protein 44; XhXr	Xr;Xh	0	PMX.50_00538	K03551	ruvB; holliday junction DNA helicase RuvB [EC:5.6.2.4]	175			PMX.50_00538_Holliday_junction_ATP-dependent_DNA_helicase_RuvB	NO_SP	1.00002	0	0	0	0	0
PMX.50_00539	PMX.50	C			A0A1V5X4P8_9BACT	UniRef90_A0A1V5X4P8 LTD domain-containing protein n=1 Tax=Parcubacteria group bacterium ADurb.Bin216 TaxID=1852939 RepID=A0A1V5X4P8_9BACT	Parcubacteria group bacterium ADurb.Bin216	FALSE	0.405	140	4.488e-34								Lamin Tail Domain [PF00932.21]				0	PMX.50_00539			5	K07004	1	PMX.50_00539_hypothetical_protein	SP	0.000485	0.998591	0.000287	0.000258	0.000207	0.000192	CS pos: 21-22. Pr: 0.9802
PMX.50_00540	PMX.50	C	K18189	translational activator of cytochrome c oxidase 1	A0A1V5X4Q1_9BACT	UniRef90_A0A1V5X4Q1 Probable transcriptional regulatory protein BWY21_00213 n=1 Tax=Parcubacteria group bacterium ADurb.Bin216 TaxID=1852939 RepID=A0A1V5X4Q1_9BACT	Parcubacteria group bacterium ADurb.Bin216	FALSE	0.692	332	5.017e-100	MER1153440	M20A	MER1153440 - subfamily M20A non-peptidase homologues (Paraoerskovia marina) [M20.UNA]#M20A#{peptidase unit: 39-214}~source WP_029253489~	FALSE	0.389	117	6.028e-28	Transcriptional regulator [PF01709.22]				0	PMX.50_00540			109			PMX.50_00540_putative_transcriptional_regulatory_protein	NO_SP	1.00001	0	0	0	0	0
PMX.50_00541	PMX.50	C	K01159	crossover junction endodeoxyribonuclease RuvC [EC:3.1.22.4]	A0A101G410_9BACT	UniRef90_A0A101G410 Crossover junction endodeoxyribonuclease RuvC n=3 Tax=unclassified Parcubacteria TaxID=1046984 RepID=A0A101G410_9BACT	unclassified Parcubacteria	FALSE	0.664	203	1.731e-56								Crossover junction endodeoxyribonuclease RuvC [PF02075.19]		sp|O57229|RUVV_VACCA Holliday junction resolvase; XhXr	Xr;Xh	0	PMX.50_00541	K01159	ruvC; crossover junction endodeoxyribonuclease RuvC [EC:3.1.21.10]	74			PMX.50_00541_Crossover_junction_endodeoxyribonuclease_RuvC	NO_SP	0.999988	0	0	0	0	0
PMX.50_00542	PMX.50	B	K01866	tyrosyl-tRNA synthetase [EC:6.1.1.1]	A0A1V5X4T8_9BACT	UniRef90_A0A1V5X4T8 Tyrosyl-tRNA synthetase n=1 Tax=Parcubacteria group bacterium ADurb.Bin216 TaxID=1852939 RepID=A0A1V5X4T8_9BACT	Parcubacteria group bacterium ADurb.Bin216	TRUE	0.634	496	1.241e-153								tRNA synthetases class I (W and Y) [PF00579.27]; tRNA synthetases class I (I, L, M and V) [PF00133.24]		sp|Q7MCN7|SYY1_VIBVY Tyrosine--tRNA ligase 1; Xh	Xh	0	PMX.50_00542	K01866	YARS, tyrS; tyrosyl-tRNA synthetase [EC:6.1.1.1]	161			PMX.50_00542_Tyrosine--tRNA_ligase	NO_SP	1.00002	0	0	0	0	0
PMX.50_00543	PMX.50	B	K05366	penicillin-binding protein 1A [EC:2.4.1.129 3.4.16.4]	A0A2M7DB23_9BACT	UniRef90_A0A2M7DB23 Penicillin-insensitive transglycosylase n=2 Tax=Candidatus Nealsonbacteria TaxID=1817911 RepID=A0A2M7DB23_9BACT	Candidatus Nealsonbacteria	TRUE	0.659	783	1.094e-248								Transglycosylase [PF00912.24]; Penicillin binding protein transpeptidase domain [PF00905.24]	GT51 murein polymerase (EC 2.4.1.129). [GT51]			0	PMX.50_00543	K05366	mrcA; penicillin-binding protein 1A [EC:2.4.1.129 3.4.16.4]	137			PMX.50_00543_Penicillin-binding_protein_2D	NO_SP	0.999989	0	0	0	0	0
PMX.50_00544	PMX.50	C			A0A0C1RRU3_9DELT	UniRef90_A0A0C1RRU3 Uncharacterized protein n=1 Tax=Smithella sp. SC_K08D17 TaxID=1487949 RepID=A0A0C1RRU3_9DELT	Smithella sp. SC_K08D17	FALSE	0.406	294	1.7e-83												0	PMX.50_00544			2	K02456	1	PMX.50_00544_Na___-translocating_NADH-quinone_reductase_subunit_C	PILIN	0	0	0	0	0	1	CS pos: 7-8. Pr: 0.8123
PMX.50_00545	PMX.50	B	K02338	DNA polymerase III subunit beta [EC:2.7.7.7]	A0A2M7DAY6_9BACT	UniRef90_A0A2M7DAY6 Beta sliding clamp n=2 Tax=Candidatus Nealsonbacteria TaxID=1817911 RepID=A0A2M7DAY6_9BACT	Candidatus Nealsonbacteria	TRUE	0.679	513	7.23e-160								DNA polymerase III beta subunit, C-terminal domain [PF02768.17]; DNA polymerase III beta subunit, N-terminal domain [PF00712.21]; DNA polymerase III beta subunit, central domain [PF02767.18]		sp|P9WNU1|DPO3B_MYCTU Beta sliding clamp; XhXr	Xr;Xh	0	PMX.50_00545	K02338	dnaN; DNA polymerase III subunit beta [EC:2.7.7.7]	95			PMX.50_00545_Beta_sliding_clamp	NO_SP	1.00002	0	0	0	0	0
PMX.50_00546	PMX.50	B	K02313	chromosomal replication initiator protein	A0A523Y016_9BACT	UniRef90_A0A523Y016 Chromosomal replication initiator protein DnaA n=1 Tax=Candidatus Nealsonbacteria bacterium TaxID=2093793 RepID=A0A523Y016_9BACT	Candidatus Nealsonbacteria bacterium	TRUE	0.627	556	2.555e-173								Bacterial dnaA protein [PF00308.20]; Bacterial dnaA protein helix-turn-helix [PF08299.13]; DnaA N-terminal domain [PF11638.10]; IstB-like ATP binding protein [PF01695.19]		sp|P0AEF0|DNAC_ECOLI DNA replication protein DnaC; XhXr	Xr;Xh	0	PMX.50_00546	K02313	dnaA; chromosomal replication initiator protein	178			PMX.50_00546_Chromosomal_replication_initiator_protein_DnaA	NO_SP	1.00002	0	0	0	0	0
PMX.50_00547	PMX.50	E																					0	PMX.50_00547			2	K02990	1	PMX.50_00547_AMP_nucleosidase	NO_SP	1	0	0	0	0	0
PMX.50_00548	PMX.50	C	K02914	large subunit ribosomal protein L34	A0A1G2HMF8_9BACT	UniRef90_A0A1G2HMF8 50S ribosomal protein L34 n=1 Tax=Candidatus Spechtbacteria bacterium RIFCSPLOWO2_02_FULL_38_8 TaxID=1802164 RepID=A0A1G2HMF8_9BACT	Candidatus Spechtbacteria bacterium RIFCSPLOWO2_02_FULL_38_8	FALSE	0.636	61	2.133e-09								Ribosomal protein L34 [PF00468.19]				0	PMX.50_00548	K02914	RP-L34, MRPL34, rpmH; large subunit ribosomal protein L34	29			PMX.50_00548_50S_ribosomal_protein_L34	NO_SP	0.999993	0	0	0	0	0
PMX.50_00549	PMX.50	C	K03536	ribonuclease P protein component [EC:3.1.26.5]	A0A2D6FNJ8_9BACT	UniRef90_A0A2D6FNJ8 Ribonuclease P protein component n=1 Tax=Parcubacteria group bacterium TaxID=2026774 RepID=A0A2D6FNJ8_9BACT	Parcubacteria group bacterium	FALSE	0.476	97	9.242e-21								Ribonuclease P [PF00825.20]				0	PMX.50_00549	K03536	rnpA; ribonuclease P protein component [EC:3.1.26.5]	35			PMX.50_00549_Ribonuclease_P_protein_component	NO_SP	1.00002	0	0	0	0	0
PMX.50_00550	PMX.50	C	K03217	YidC/Oxa1 family membrane protein insertase	A0A1V5X521_9BACT	UniRef90_A0A1V5X521 Membrane protein insertase YidC n=1 Tax=Parcubacteria group bacterium ADurb.Bin216 TaxID=1852939 RepID=A0A1V5X521_9BACT	Parcubacteria group bacterium ADurb.Bin216	FALSE	0.498	209	3.508e-57								60Kd inner membrane protein [PF02096.22]				0	PMX.50_00550	K03217	yidC, spoIIIJ, OXA1, ccfA; YidC/Oxa1 family membrane protein insertase	37			PMX.50_00550_Membrane_protein_insertase_YidC_2	NO_SP	0.999999	2.2e-05	0	0	0	0
PMX.50_00551	PMX.50	C	K06346	spoIIIJ-associated protein	A0A1V5X4W5_9BACT	UniRef90_A0A1V5X4W5 R3H domain-containing protein n=1 Tax=Parcubacteria group bacterium ADurb.Bin216 TaxID=1852939 RepID=A0A1V5X4W5_9BACT	Parcubacteria group bacterium ADurb.Bin216	FALSE	0.566	169	3.736e-45								R3H domain [PF01424.24]				0	PMX.50_00551	K06346	jag; spoIIIJ-associated protein	22			PMX.50_00551_Transcription_termination_antitermination_protein_NusA	NO_SP	1.00003	0	0	0	0	0
PMX.50_00552	PMX.50	B	K12063	conjugal transfer ATP-binding protein TraC	A0A1V5X593_9BACT	UniRef90_A0A1V5X593 Type IV secretion system protein virB4 n=1 Tax=Parcubacteria group bacterium ADurb.Bin216 TaxID=1852939 RepID=A0A1V5X593_9BACT	Parcubacteria group bacterium ADurb.Bin216	TRUE	0.781	932	6.785e-301								TraG P-loop domain [PF19044.2]; AAA-like domain [PF12846.9]; Helicase HerA, central domain [PF01935.19]				0	PMX.50_00552			137	K12063	49	PMX.50_00552_hypothetical_protein	NO_SP	0.999992	0	0	0	0	0
PMX.50_00553	PMX.50	C			A0A101G435_9BACT	UniRef90_A0A101G435 Uncharacterized protein n=1 Tax=Parcubacteria bacterium 33_209 TaxID=1635290 RepID=A0A101G435_9BACT	Parcubacteria bacterium 33_209	FALSE	0.718	306	3.29e-91												0	PMX.50_00553			26	K12063	1	PMX.50_00553_Methylthioribose-1-phosphate_isomerase	NO_SP	1	0	0	0	0	0
PMX.50_00554	PMX.50	C			A0A101G445_9BACT	UniRef90_A0A101G445 Uncharacterized protein n=1 Tax=Parcubacteria bacterium 33_209 TaxID=1635290 RepID=A0A101G445_9BACT	Parcubacteria bacterium 33_209	FALSE	0.526	138	1.085e-34												0	PMX.50_00554			12	K02030	1	PMX.50_00554_hypothetical_protein	NO_SP	1.00001	0	0	0	0	0
PMX.50_00555	PMX.50	C			A0A1V5X4X2_9BACT	UniRef90_A0A1V5X4X2 Uncharacterized protein n=1 Tax=Parcubacteria group bacterium ADurb.Bin216 TaxID=1852939 RepID=A0A1V5X4X2_9BACT	Parcubacteria group bacterium ADurb.Bin216	FALSE	0.617	129	3.474e-31												0	PMX.50_00555						PMX.50_00555_hypothetical_protein	NO_SP	1.00002	0	0	0	0	0
PMX.50_00556	PMX.50	C			A0A101G3Z8_9BACT	UniRef90_A0A101G3Z8 PHB domain-containing protein n=2 Tax=unclassified Parcubacteria TaxID=1046984 RepID=A0A101G3Z8_9BACT	unclassified Parcubacteria	FALSE	0.347	211	5.169e-55												0	PMX.50_00556			6			PMX.50_00556_hypothetical_protein	NO_SP	0.999997	0	0	0	0	0
PMX.50_00557	PMX.50	E																					0	PMX.50_00557			1	K15866	1	PMX.50_00557_hypothetical_protein	NO_SP	0.999993	0	0	0	0	0
PMX.50_00558	PMX.50	C	K01992	ABC-2 type transport system permease protein	A0A524GC03_9BACT	UniRef90_A0A524GC03 Uncharacterized protein n=1 Tax=Parcubacteria group bacterium TaxID=2026774 RepID=A0A524GC03_9BACT	Parcubacteria group bacterium	FALSE	0.284	245	2.833e-64												0	PMX.50_00558			3	K07344	1	PMX.50_00558_hypothetical_protein	NO_SP	0.664157	0.332556	0.001086	0.00078	0.000734	0.000689
PMX.50_00559	PMX.50	C			A0A0G0DY57_9BACT	UniRef90_A0A0G0DY57 Uncharacterized protein n=1 Tax=Parcubacteria group bacterium GW2011_GWA1_36_12 TaxID=1618782 RepID=A0A0G0DY57_9BACT	Parcubacteria group bacterium GW2011_GWA1_36_12	FALSE	0.437	85	1.246e-16												0	PMX.50_00559			2	K11749	1	PMX.50_00559_hypothetical_protein	NO_SP	1.00001	0	0	0	0	0
PMX.50_00560	PMX.50	C			A0A524GE63_9BACT	UniRef90_A0A524GE63 Uncharacterized protein n=1 Tax=Parcubacteria group bacterium TaxID=2026774 RepID=A0A524GE63_9BACT	Parcubacteria group bacterium	FALSE	0.219	272	5.162e-70												0	PMX.50_00560						PMX.50_00560_hypothetical_protein	NO_SP	0.495247	0.494203	0.00339	0.002163	0.000879	0.004096
PMX.50_00561	PMX.50	C			A0A117LTF3_9BACT	UniRef90_A0A117LTF3 Seg n=1 Tax=Parcubacteria bacterium 34_609 TaxID=1641386 RepID=A0A117LTF3_9BACT	Parcubacteria bacterium 34_609	FALSE	0.294	188	6.336e-47												0	PMX.50_00561			1	K06147	1	PMX.50_00561_hypothetical_protein	SP	0.44709	0.534672	0.009637	0.00232	0.0011	0.005181	CS pos: 20-21. Pr: 0.6433
PMX.50_00562	PMX.50	C			A0A117LTF3_9BACT	UniRef90_A0A117LTF3 Seg n=1 Tax=Parcubacteria bacterium 34_609 TaxID=1641386 RepID=A0A117LTF3_9BACT	Parcubacteria bacterium 34_609	FALSE	0.239	125	2.251e-26												0	PMX.50_00562			1	K00694	1	PMX.50_00562_Fructose-1,6-bisphosphate_aldolase_phosphatase	NO_SP	0.73393	0.263642	0.001112	0.000472	0.000232	0.000607
PMX.50_00563	PMX.50	C			A0A524GE51_9BACT	UniRef90_A0A524GE51 Uncharacterized protein n=1 Tax=Parcubacteria group bacterium TaxID=2026774 RepID=A0A524GE51_9BACT	Parcubacteria group bacterium	FALSE	0.224	108	4.875e-21												0	PMX.50_00563			1	K06916	1	PMX.50_00563_hypothetical_protein	SP	0.333356	0.653557	0.002819	0.003381	0.001587	0.005286	CS pos: 18-19. Pr: 0.7856
PMX.50_00564	PMX.50	C	K02528	16S rRNA (adenine1518-N6/adenine1519-N6)-dimethyltransferase [EC:2.1.1.182]	A0A101IP48_9BACT	UniRef90_A0A101IP48 Ribosomal RNA small subunit methyltransferase A n=2 Tax=unclassified Parcubacteria TaxID=1046984 RepID=A0A101IP48_9BACT	unclassified Parcubacteria	FALSE	0.481	229	3.954e-64								Ribosomal RNA adenine dimethylase [PF00398.22]; Protein-L-isoaspartate(D-aspartate) O-methyltransferase (PCMT) [PF01135.21]				0	PMX.50_00564	K02528	ksgA; 16S rRNA (adenine1518-N6/adenine1519-N6)-dimethyltransferase [EC:2.1.1.182]	72			PMX.50_00564_Ribosomal_RNA_small_subunit_methyltransferase_A	NO_SP	1.00003	0	0	0	0	0
PMX.50_00565	PMX.50	C			A0A1V5X4Z0_9BACT	UniRef90_A0A1V5X4Z0 Murein DD-endopeptidase MepM n=1 Tax=Parcubacteria group bacterium ADurb.Bin216 TaxID=1852939 RepID=A0A1V5X4Z0_9BACT	Parcubacteria group bacterium ADurb.Bin216	FALSE	0.49	299	3.185e-87	MER0061090	M23B	MER0061090 - subfamily M23B unassigned peptidases (Bradyrhizobium sp. BTAi1) [M23.UPB]#M23B#{peptidase unit: 473-647}~source YP_001237346~	FALSE	0.531	100	2.707e-21	Peptidase family M23 [PF01551.24]; LysM domain [PF01476.22]				0	PMX.50_00565			41			PMX.50_00565_Cell_division_suppressor_protein_YneA	NO_SP	1.00001	0	0	0	0	0
PMX.50_00566	PMX.50	C	K06204	DnaK suppressor protein	A0A1G2RJT1_9BACT	UniRef90_A0A1G2RJT1 DksA C4-type domain-containing protein n=1 Tax=Candidatus Wildermuthbacteria bacterium RIFCSPLOWO2_01_FULL_48_16 TaxID=1802461 RepID=A0A1G2RJT1_9BACT	Candidatus Wildermuthbacteria bacterium RIFCSPLOWO2_01_FULL_48_16	FALSE	0.565	123	1.091e-29								Prokaryotic dksA/traR C4-type zinc finger [PF01258.19]				0	PMX.50_00566			12	K06204	7	PMX.50_00566_General_stress_protein_16O	NO_SP	1.00001	0	0	0	0	0
PMX.50_00567	PMX.50	C			A0A1V5X4U2_9BACT	UniRef90_A0A1V5X4U2 Chromosome partition protein Smc n=1 Tax=Parcubacteria group bacterium ADurb.Bin216 TaxID=1852939 RepID=A0A1V5X4U2_9BACT	Parcubacteria group bacterium ADurb.Bin216	FALSE	0.415	206	4.199e-54												0	PMX.50_00567			3			PMX.50_00567_Chromosome_partition_protein_Smc	NO_SP	1.00001	0	0	0	0	0
PMX.50_00568	PMX.50	B	K00962	polyribonucleotide nucleotidyltransferase [EC:2.7.7.8]	A0A101G411_9BACT	UniRef90_A0A101G411 Polyribonucleotide nucleotidyltransferase n=1 Tax=Parcubacteria bacterium 33_209 TaxID=1635290 RepID=A0A101G411_9BACT	Parcubacteria bacterium 33_209	TRUE	0.667	932	1.075e-298								3' exoribonuclease family, domain 1 [PF01138.23]; S1 RNA binding domain [PF00575.25]; KH domain [PF00013.31]				0	PMX.50_00568	K00962	pnp, PNPT1; polyribonucleotide nucleotidyltransferase [EC:2.7.7.8]	331			PMX.50_00568_Polyribonucleotide_nucleotidyltransferase	NO_SP	1.00001	0	0	0	0	0
PMX.50_00569	PMX.50	C	K02956	small subunit ribosomal protein S15	A0A1V5X578_9BACT	UniRef90_A0A1V5X578 30S ribosomal protein S15 n=1 Tax=Parcubacteria group bacterium ADurb.Bin216 TaxID=1852939 RepID=A0A1V5X578_9BACT	Parcubacteria group bacterium ADurb.Bin216	FALSE	0.678	120	2.591e-29								Ribosomal protein S15 [PF00312.24]				0	PMX.50_00569	K02956	RP-S15, MRPS15, rpsO; small subunit ribosomal protein S15	52			PMX.50_00569_30S_ribosomal_protein_S15	NO_SP	1.00001	0	0	0	0	0
PMX.50_00571	PMX.50	C			A0A1V5X4U7_9BACT	UniRef90_A0A1V5X4U7 Uncharacterized protein n=1 Tax=Parcubacteria group bacterium ADurb.Bin216 TaxID=1852939 RepID=A0A1V5X4U7_9BACT	Parcubacteria group bacterium ADurb.Bin216	FALSE	0.45	106	2.184e-23								Type IV secretion system pilin [PF18895.2]				0	PMX.50_00571			8	K03306	1	PMX.50_00571_hypothetical_protein	SP	0.235849	0.600312	0.161101	0.000932	0.000988	0.000809	CS pos: 27-28. Pr: 0.6506
PMX.50_00573	PMX.50	C	K08591	acyl phosphate:glycerol-3-phosphate acyltransferase [EC:2.3.1.275]	A0A101G432_9BACT	UniRef90_A0A101G432 Glycerol-3-phosphate acyltransferase n=1 Tax=Parcubacteria bacterium 33_209 TaxID=1635290 RepID=A0A101G432_9BACT	Parcubacteria bacterium 33_209	FALSE	0.597	254	2.757e-73								Glycerol-3-phosphate acyltransferase [PF02660.17]				0	PMX.50_00573	K08591	plsY; acyl phosphate:glycerol-3-phosphate acyltransferase [EC:2.3.1.275]	32			PMX.50_00573_Glycerol-3-phosphate_acyltransferase	NO_SP	1.00006	0	0	0	0	0
PMX.50_00574	PMX.50	C			A0A101G4D6_9BACT	UniRef90_A0A101G4D6 DegV family protein n=1 Tax=Parcubacteria bacterium 33_209 TaxID=1635290 RepID=A0A101G4D6_9BACT	Parcubacteria bacterium 33_209	FALSE	0.567	319	1.538e-94								Uncharacterised protein, DegV family COG1307 [PF02645.18]				0	PMX.50_00574	K25232	fakB; fatty acid kinase fatty acid binding subunit	46			PMX.50_00574_Fatty_acid-binding_protein	NO_SP	1.00001	0	0	0	0	0
PMX.50_00575	PMX.50	C			A0A101IN46_9BACT	UniRef90_A0A101IN46 DegV protein n=2 Tax=Bacteria candidate phyla TaxID=1783234 RepID=A0A101IN46_9BACT	Bacteria candidate phyla	FALSE	0.53	287	1.238e-83								Uncharacterised protein, DegV family COG1307 [PF02645.18]				0	PMX.50_00575	K25232	fakB; fatty acid kinase fatty acid binding subunit	40			PMX.50_00575_DegV_domain-containing_protein	NO_SP	1.00001	0	0	0	0	0
PMX.50_00576	PMX.50	B	K07030,K07030	uncharacterized protein; uncharacterized protein	A0A1V5X4Y0_9BACT	UniRef90_A0A1V5X4Y0 DegV domain-containing protein n=1 Tax=Parcubacteria group bacterium ADurb.Bin216 TaxID=1852939 RepID=A0A1V5X4Y0_9BACT	Parcubacteria group bacterium ADurb.Bin216	TRUE	0.606	702	2.748e-221								Uncharacterised protein, DegV family COG1307 [PF02645.18]; DAK2 domain [PF02734.19]; Dihydroxyacetone kinase family [PF13684.8]				0	PMX.50_00576	K07030	fakA; fatty acid kinase [EC:2.7.2.18]	79			PMX.50_00576_hypothetical_protein	NO_SP	1.00002	0	0	0	0	0
PMX.50_00577	PMX.50	C			A0A1V5X4S9_9BACT	UniRef90_A0A1V5X4S9 Uncharacterized protein n=1 Tax=Parcubacteria group bacterium ADurb.Bin216 TaxID=1852939 RepID=A0A1V5X4S9_9BACT	Parcubacteria group bacterium ADurb.Bin216	FALSE	0.58	243	1.563e-69												0	PMX.50_00577			28			PMX.50_00577_hypothetical_protein	NO_SP	1.00004	0	0	0	0	0
PMX.50_00578	PMX.50	C			A0A117MCI4_9BACT	UniRef90_A0A117MCI4 Uncharacterized protein n=1 Tax=Parcubacteria bacterium 32_520 TaxID=1641387 RepID=A0A117MCI4_9BACT	Parcubacteria bacterium 32_520	FALSE	0.642	234	7.353e-67								CDP-archaeol synthase [PF01864.19]				0	PMX.50_00578	K19664	carS; CDP-2,3-bis-(O-geranylgeranyl)-sn-glycerol synthase [EC:2.7.7.67]	33			PMX.50_00578_hypothetical_protein	NO_SP	1.00005	0	0	0	0	0
PMX.50_00579	PMX.50	C	K08591	acyl phosphate:glycerol-3-phosphate acyltransferase [EC:2.3.1.275]	A0A117MCH8_9BACT	UniRef90_A0A117MCH8 Glycerol-3-phosphate acyltransferase n=1 Tax=Parcubacteria bacterium 32_520 TaxID=1641387 RepID=A0A117MCH8_9BACT	Parcubacteria bacterium 32_520	FALSE	0.581	220	9.681e-62								Glycerol-3-phosphate acyltransferase [PF02660.17]				0	PMX.50_00579	K08591	plsY; acyl phosphate:glycerol-3-phosphate acyltransferase [EC:2.3.1.275]	73			PMX.50_00579_Glycerol-3-phosphate_acyltransferase	NO_SP	1.00002	0	0	0	0	0
PMX.50_00582	PMX.50	B	K00974	tRNA nucleotidyltransferase (CCA-adding enzyme) [EC:2.7.7.72 3.1.3.- 3.1.4.-]	A0A1V5X4U3_9BACT	UniRef90_A0A1V5X4U3 CCA-adding enzyme n=1 Tax=Parcubacteria group bacterium ADurb.Bin216 TaxID=1852939 RepID=A0A1V5X4U3_9BACT	Parcubacteria group bacterium ADurb.Bin216	TRUE	0.647	625	3.271e-196								Poly A polymerase head domain [PF01743.22]; tRNA nucleotidyltransferase domain 2 putative [PF13735.8]; Probable RNA and SrmB- binding site of polymerase A [PF12627.9]; HD domain [PF01966.24]		sp|A8H161|CCA_SHEPA Multifunctional CCA protein; XhXr	Xr;Xh	0	PMX.50_00582	K00974	cca; tRNA nucleotidyltransferase (CCA-adding enzyme) [EC:2.7.7.72 3.1.3.- 3.1.4.-]	160			PMX.50_00582_CCA-adding_enzyme	NO_SP	1.00001	0	0	0	0	0
PMX.50_00583	PMX.50	B	K02600	transcription termination/antitermination protein NusA	A0A1V5X561_9BACT	UniRef90_A0A1V5X561 Transcription termination/antitermination protein NusA n=1 Tax=Parcubacteria group bacterium ADurb.Bin216 TaxID=1852939 RepID=A0A1V5X561_9BACT	Parcubacteria group bacterium ADurb.Bin216	TRUE	0.649	525	1.258e-163								NusA-like KH domain [PF13184.8]; NusA N-terminal domain [PF08529.13]; S1 RNA binding domain [PF00575.25]				0	PMX.50_00583	K02600	nusA; transcription termination/antitermination protein NusA	142			PMX.50_00583_Transcription_termination_antitermination_protein_NusA	NO_SP	1.00001	0	0	0	0	0
PMX.50_00584	PMX.50	C	K03545	trigger factor	A0A117LJ36_9BACT	UniRef90_A0A117LJ36 Trigger factor n=1 Tax=Parcubacteria bacterium 33_209 TaxID=1635290 RepID=A0A117LJ36_9BACT	Parcubacteria bacterium 33_209	FALSE	0.461	347	1.631e-102								Bacterial trigger factor protein (TF) [PF05697.15]; Bacterial trigger factor protein (TF) C-terminus [PF05698.16]				0	PMX.50_00584	K03545	tig; trigger factor	59			PMX.50_00584_Trigger_factor	NO_SP	1.00003	0	0	0	0	0
PMX.50_00585	PMX.50	C	K01358	ATP-dependent Clp protease, protease subunit [EC:3.4.21.92]	A0A1V5X4T0_9BACT	UniRef90_A0A1V5X4T0 ATP-dependent Clp protease proteolytic subunit n=1 Tax=Parcubacteria group bacterium ADurb.Bin216 TaxID=1852939 RepID=A0A1V5X4T0_9BACT	Parcubacteria group bacterium ADurb.Bin216	FALSE	0.831	326	7.875e-99	MER1317754	S14	MER1317754 - family S14 unassigned peptidases () [S14.UPW]#S14#{peptidase unit: 1-194}~source PIV31930~	FALSE	0.766	297	6.684e-91	Clp protease [PF00574.25]				0	PMX.50_00585	K01358	clpP, CLPP; ATP-dependent Clp protease, protease subunit [EC:3.4.21.92]	136			PMX.50_00585_ATP-dependent_Clp_protease_proteolytic_subunit	NO_SP	1.00001	0	0	0	0	0
PMX.50_00586	PMX.50	E																					0	PMX.50_00586						PMX.50_00586_hypothetical_protein	NO_SP	0.999993	0	0	0	0	0
PMX.50_00588	PMX.50	C	K07451	5-methylcytosine-specific restriction enzyme A [EC:3.1.21.-]	A0A7C5FR00_9BACT	UniRef90_A0A7C5FR00 HNH endonuclease n=1 Tax=Candidatus Wolfebacteria bacterium TaxID=2030812 RepID=A0A7C5FR00_9BACT	Candidatus Wolfebacteria bacterium	FALSE	0.755	344	2.492e-104								Homing endonuclease associated repeat [PF18780.3]; HNH endonuclease [PF01844.25]				0	PMX.50_00588			18	K07451	1	PMX.50_00588_hypothetical_protein	NO_SP	1.00001	0	0	0	0	0
PMX.50_00589	PMX.50	C			A0A0G1V473_9BACT	UniRef90_A0A0G1V473 Uncharacterized protein n=4 Tax=Bacteria TaxID=2 RepID=A0A0G1V473_9BACT	Bacteria	FALSE	0.586	65	1.712e-10												0	PMX.50_00589						PMX.50_00589_hypothetical_protein	NO_SP	1.00003	0	0	0	0	0
PMX.50_00590	PMX.50	B			A0A0G1SUA5_9BACT	UniRef90_A0A0G1SUA5 Uncharacterized protein n=2 Tax=Bacteria candidate phyla TaxID=1783234 RepID=A0A0G1SUA5_9BACT	Bacteria candidate phyla	TRUE	0.7	435	6.432e-134	MER0242840	S49B	MER0242840 - subfamily S49B unassigned peptidases (Archaeoglobus veneficus) [S49.UPB]#S49B#{peptidase unit: 87-292}~source YP_004342833~	FALSE	0.451	164	9.394e-43	Serine dehydrogenase proteinase [PF01972.18]; Clp protease [PF00574.25]				0	PMX.50_00590			66			PMX.50_00590_ATP-dependent_Clp_protease_proteolytic_subunit	NO_SP	1.00003	0	0	0	0	0
PMX.50_00591	PMX.50	C			A0A0G0YG22_9BACT	UniRef90_A0A0G0YG22 Methyltransferase type 11 n=2 Tax=Patescibacteria group TaxID=1783273 RepID=A0A0G0YG22_9BACT	Patescibacteria group	FALSE	0.628	246	7.162e-71								Methyltransferase domain [PF13649.8]; Methyltransferase domain [PF08241.14]; Methyltransferase domain [PF13847.8]; Methyltransferase domain [PF13489.8]; Tellurite resistance protein TehB [PF03848.16]; Methyltransferase domain [PF08242.14]; Putative methyltransferase [PF02390.19]; ubiE/COQ5 methyltransferase family [PF01209.20]; Mycolic acid cyclopropane synthetase [PF02353.22]; Nodulation protein…				0	PMX.50_00591			27			PMX.50_00591_Trans-aconitate_2-methyltransferase	NO_SP	1.00002	0	0	0	0	0
PMX.50_00592	PMX.50	C	K06950	uncharacterized protein	A0A0S7X441_9BACT	UniRef90_A0A0S7X441 Phosphohydrolase n=1 Tax=Parcubacteria bacterium DG_74_2 TaxID=1703766 RepID=A0A0S7X441_9BACT	Parcubacteria bacterium DG_74_2	FALSE	0.667	292	1.941e-86								HD domain [PF01966.24]				0	PMX.50_00592	K06950	K06950; uncharacterized protein	77			PMX.50_00592_putative_protein_YedJ	NO_SP	1.00001	0	0	0	0	0
PMX.50_00593	PMX.50	B			A0A0G1FWN6_9BACT	UniRef90_A0A0G1FWN6 Glycosyl transferase group 1 n=2 Tax=Parcubacteria group TaxID=1794811 RepID=A0A0G1FWN6_9BACT	Parcubacteria group	TRUE	0.668	502	3.86e-156								Glycosyl transferases group 1 [PF00534.22]; Glycosyl transferases group 1 [PF13692.8]	GT4 sucrose synthase (EC 2.4.1.13); sucrose-phosphate synthase (EC 2.4.1.14); alpha-glucosyltransferase (EC 2.4.1.52); lipopolysaccharide N-acetylglucosaminyltransferase (EC 2.4.1.56); phosphatidylinositol alpha-mannosyltransferase (EC 2.4.1.57); GDP-Man: Man1GlcNAc2-PP-dolichol alpha-1,3-mannosyltransferase (EC 2.4.1.132); GDP-Man: Man3GlcNAc2-PP-dolichol/Man4GlcNAc2-PP-dolichol alpha-1,2-mannos…			0	PMX.50_00593			19	K00754	2	PMX.50_00593_D-inositol-3-phosphate_glycosyltransferase	NO_SP	1.00002	0	0	0	0	0
PMX.50_00595	PMX.50	B			A0A1F5ECM2_9BACT	UniRef90_A0A1F5ECM2 Uncharacterized protein n=1 Tax=Candidatus Berkelbacteria bacterium RIFOXYA2_FULL_43_10 TaxID=1797472 RepID=A0A1F5ECM2_9BACT	Candidatus Berkelbacteria bacterium RIFOXYA2_FULL_43_10	TRUE	0.446	450	7.071e-135								Predicted membrane protein (DUF2207) [PF09972.11]				0	PMX.50_00595			89			PMX.50_00595_hypothetical_protein	SP	0.00017	0.999262	0.000152	0.000159	0.000124	0.000126	CS pos: 23-24. Pr: 0.9794
PMX.50_00596	PMX.50	C			A0A497QVG2_9ARCH	UniRef90_A0A497QVG2 Iron-sulfur cluster assembly scaffold protein n=1 Tax=Candidatus Heimdallarchaeota archaeon TaxID=2026747 RepID=A0A497QVG2_9ARCH	Candidatus Heimdallarchaeota archaeon	FALSE	0.644	159	1.5e-41								NifU-like N terminal domain [PF01592.18]				0	PMX.50_00596	K04488	iscU, nifU; nitrogen fixation protein NifU and related proteins	49			PMX.50_00596_Iron-sulfur_cluster_assembly_scaffold_protein_IscU	NO_SP	1.00002	0	0	0	0	0
PMX.50_00597	PMX.50	B	K04487	cysteine desulfurase [EC:2.8.1.7]	A0A3D3VX00_9BACT	UniRef90_A0A3D3VX00 Cysteine desulfurase n=1 Tax=Candidatus Moranbacteria bacterium TaxID=2045217 RepID=A0A3D3VX00_9BACT	Candidatus Moranbacteria bacterium	TRUE	0.621	486	2.404e-150								Aminotransferase class-V [PF00266.21]; Pyridoxal-dependent decarboxylase conserved domain [PF00282.21]				0	PMX.50_00597	K04487	iscS, NFS1; cysteine desulfurase [EC:2.8.1.7]	195			PMX.50_00597_Cysteine_desulfurase_IscS	NO_SP	1.00001	0	0	0	0	0
PMX.50_00598	PMX.50	C			A0A2M6T0F8_9BACT	UniRef90_A0A2M6T0F8 Uncharacterized protein n=1 Tax=Candidatus Nealsonbacteria bacterium CG08_land_8_20_14_0_20_43_11 TaxID=1974706 RepID=A0A2M6T0F8_9BACT	Candidatus Nealsonbacteria bacterium CG08_land_8_20_14_0_20_43_11	FALSE	0.192	104	3.878e-19												0	PMX.50_00598			2	K03750	1	PMX.50_00598_hypothetical_protein	NO_SP	1.00003	0	0	0	0	0
PMX.50_00600	PMX.50	B	K03655	ATP-dependent DNA helicase RecG [EC:3.6.4.12]	A0A7C1T045_9BACT	UniRef90_A0A7C1T045 ATP-dependent DNA helicase RecG n=2 Tax=root TaxID=1 RepID=A0A7C1T045_9BACT	root	TRUE	0.569	819	1.283e-259								RecG wedge domain [PF17191.6]; ATP-dependent DNA helicase RecG C-terminal [PF19833.1]; Helicase conserved C-terminal domain [PF00271.33]; DEAD/DEAH box helicase [PF00270.31]		sp|P20703|UVSW_BPT4 ATP-dependent DNA helicase uvsW; Xh	Xh	0	PMX.50_00600	K03655	recG; ATP-dependent DNA helicase RecG [EC:5.6.2.4]	246			PMX.50_00600_ATP-dependent_DNA_helicase_RecG	NO_SP	1.00002	0	0	0	0	0
PMX.50_00601	PMX.50	C	K07098	uncharacterized protein	UPI0018AA263E	UniRef90_UPI0018AA263E metallophosphoesterase n=1 Tax=Lutibacter sp. B2 TaxID=2789328 RepID=UPI0018AA263E	Lutibacter sp. B2	FALSE	0.505	231	8.22e-65								Calcineurin-like phosphoesterase superfamily domain [PF12850.9]; Calcineurin-like phosphoesterase [PF00149.30]				0	PMX.50_00601	K07098	K07098; uncharacterized protein	80			PMX.50_00601_putative_protein_YpbG	NO_SP	1	1e-06	0	0	0	0
PMX.50_00603	PMX.50	B	K01409	N6-L-threonylcarbamoyladenine synthase [EC:2.3.1.234]	A0A1V5WY96_9BACT	UniRef90_A0A1V5WY96 tRNA N6-adenosine threonylcarbamoyltransferase n=1 Tax=Parcubacteria group bacterium ADurb.Bin216 TaxID=1852939 RepID=A0A1V5WY96_9BACT	Parcubacteria group bacterium ADurb.Bin216	TRUE	0.585	429	3.737e-131								tRNA N6-adenosine threonylcarbamoyltransferase [PF00814.27]		sp|A6TE46|TSAD_KLEP7 tRNA N6-adenosine threonylcarbamoyltransferase; XhXr	Xr;Xh	0	PMX.50_00603	K25706	tsaD; tRNA N6-adenosine threonylcarbamoyltransferase [EC:2.3.1.234]	101			PMX.50_00603_tRNA_N6-adenosine_threonylcarbamoyltransferase	NO_SP	1.00002	0	0	0	0	0
PMX.50_00604	PMX.50	C	K24131	protease PrsW [EC:3.4.-.-]	A0A124FP47_9BACT	UniRef90_A0A124FP47 Uncharacterized protein n=1 Tax=Parcubacteria bacterium 33_209 TaxID=1635290 RepID=A0A124FP47_9BACT	Parcubacteria bacterium 33_209	FALSE	0.51	229	2.514e-64	MER0940878	M82	MER0940878 - family M82 unassigned peptidases () [M82.UPW]#M82#{peptidase unit: 20-162}~source K1ZPP0~	FALSE	0.386	98	2.344e-21	PrsW family intramembrane metalloprotease [PF13367.8]				0	PMX.50_00604	K24131	prsW; protease PrsW [EC:3.4.-.-]	26			PMX.50_00604_hypothetical_protein	NO_SP	0.999927	0	0	0	0	0
PMX.50_00605	PMX.50	C	K13993	HSP20 family protein	A0A117LJ11_9BACT	UniRef90_A0A117LJ11 Small heat shock protein n=1 Tax=Parcubacteria bacterium 33_209 TaxID=1635290 RepID=A0A117LJ11_9BACT	Parcubacteria bacterium 33_209	FALSE	0.74	178	2.403e-48								Hsp20/alpha crystallin family [PF00011.23]				0	PMX.50_00605	K13993	HSP20; HSP20 family protein	29			PMX.50_00605_Small_heat_shock_protein_IbpB	NO_SP	1.00002	0	0	0	0	0
PMX.50_00607	PMX.50	C			A0A523Y051_9BACT	UniRef90_A0A523Y051 Uncharacterized protein n=2 Tax=root TaxID=1 RepID=A0A523Y051_9BACT	root	FALSE	0.56	153	9.126e-40								Type IV secretion system pilin [PF18895.2]				0	PMX.50_00607			9	K05802	1	PMX.50_00607_hypothetical_protein	SP	0.000185	0.999211	0.000163	0.000172	0.000134	0.000135	CS pos: 26-27. Pr: 0.9811
PMX.50_00608	PMX.50	C			A0A0G1KAR7_9BACT	UniRef90_A0A0G1KAR7 Uncharacterized protein n=1 Tax=Candidatus Azambacteria bacterium GW2011_GWA1_44_9 TaxID=1618610 RepID=A0A0G1KAR7_9BACT	Candidatus Azambacteria bacterium GW2011_GWA1_44_9	FALSE	0.346	61	3.105e-08								Type IV secretion system pilin [PF18895.2]				0	PMX.50_00608			11	K24950	1	PMX.50_00608_hypothetical_protein	SP	0.471301	0.516322	0.006207	0.001913	0.000829	0.003416	CS pos: 25-26. Pr: 0.6246
PMX.50_00609	PMX.50	C			A0A101G4K2_9BACT	UniRef90_A0A101G4K2 Transmembrane(S)proteins 5..24 n=1 Tax=Parcubacteria bacterium 33_209 TaxID=1635290 RepID=A0A101G4K2_9BACT	Parcubacteria bacterium 33_209	FALSE	0.544	87	3.444e-17								Type IV secretion system pilin [PF18895.2]				0	PMX.50_00609			11	K03561	1	PMX.50_00609_hypothetical_protein	SP	0.293029	0.703364	0.001176	0.001219	0.000481	0.000735	CS pos: 21-22. Pr: 0.7824
PMX.50_00610	PMX.50	C			A0A2M7DAX2_9BACT	UniRef90_A0A2M7DAX2 Methyltranfer_dom domain-containing protein n=2 Tax=Candidatus Nealsonbacteria TaxID=1817911 RepID=A0A2M7DAX2_9BACT	Candidatus Nealsonbacteria	FALSE	0.606	203	1.974e-56								Methyltransferase domain [PF13847.8]; ubiE/COQ5 methyltransferase family [PF01209.20]; Methyltransferase domain [PF13649.8]; Methyltransferase domain [PF08241.14]; Methyltransferase domain [PF13489.8]				0	PMX.50_00610			34			PMX.50_00610_Demethylmenaquinone_methyltransferase	NO_SP	1.00001	0	0	0	0	0
PMX.50_00611	PMX.50	B	K02469	DNA gyrase subunit A [EC:5.6.2.2]	A0A1V5X233_9BACT	UniRef90_A0A1V5X233 DNA gyrase subunit A n=1 Tax=Parcubacteria group bacterium ADurb.Bin216 TaxID=1852939 RepID=A0A1V5X233_9BACT	Parcubacteria group bacterium ADurb.Bin216	TRUE	0.777	1304	0								DNA gyrase/topoisomerase IV, subunit A [PF00521.22]; DNA gyrase C-terminal domain, beta-propeller [PF03989.15]		sp|P07065|TOP5_BPT4 DNA topoisomerase medium subunit; Xh	Xh	0	PMX.50_00611	K02469	gyrA; DNA gyrase subunit A [EC:5.6.2.2]	388			PMX.50_00611_DNA_gyrase_subunit_A	NO_SP	1	0	0	0	0	0
PMX.50_00612	PMX.50	C			A0A101G4F6_9BACT	UniRef90_A0A101G4F6 Zn-dependent hydrolase of the beta-lactamase fold-like protein n=1 Tax=Parcubacteria bacterium 33_209 TaxID=1635290 RepID=A0A101G4F6_9BACT	Parcubacteria bacterium 33_209	FALSE	0.539	206	5.151e-57								Beta-lactamase superfamily domain [PF13483.8]				0	PMX.50_00612			45			PMX.50_00612_hypothetical_protein	NO_SP	1.00001	0	0	0	0	0
PMX.50_00619	PMX.50	C			A0A2H9T1M4_9BACT	UniRef90_A0A2H9T1M4 Uncharacterized protein n=1 Tax=Candidatus Staskawiczbacteria bacterium CG10_big_fil_rev_8_21_14_0_10_38_10 TaxID=1974891 RepID=A0A2H9T1M4_9BACT	Candidatus Staskawiczbacteria bacterium CG10_big_fil_rev_8_21_14_0_10_38_10	FALSE	0.68	299	1.312e-88												0	PMX.50_00619			30			PMX.50_00619_hypothetical_protein	NO_SP	0.999993	0	0	0	0	0
PMX.50_00620	PMX.50	B	K03798	cell division protease FtsH [EC:3.4.24.-]	A0A1V5X209_9BACT	UniRef90_A0A1V5X209 ATP-dependent zinc metalloprotease FtsH n=1 Tax=Parcubacteria group bacterium ADurb.Bin216 TaxID=1852939 RepID=A0A1V5X209_9BACT	Parcubacteria group bacterium ADurb.Bin216	TRUE	0.707	867	7.158e-278	MER0369870	M41	MER0369870 - FtsH peptidase ({Thermotoga}-type) () [M41.021]#M41#{peptidase unit: 371-600}~source EKD32747~	FALSE	0.565	251	1.454e-68	Peptidase family M41 [PF01434.20]; ATPase family associated with various cellular activities (AAA) [PF00004.31]; AAA+ lid domain [PF17862.3]; Holliday junction DNA helicase RuvB P-loop domain [PF05496.14]; AAA domain (dynein-related subfamily) [PF07728.16]; Bacterial dnaA protein [PF00308.20]		sp|P49541|YCF46_TRICV Uncharacterized AAA domain-containing protein ycf46; Xh	Xh	0	PMX.50_00620	K03798	ftsH, hflB; cell division protease FtsH [EC:3.4.24.-]	274			PMX.50_00620_ATP-dependent_zinc_metalloprotease_FtsH	NO_SP	0.999988	0	0	0	0	0
PMX.50_00621	PMX.50	B	K02945	small subunit ribosomal protein S1	A0A1V5X222_9BACT	UniRef90_A0A1V5X222 30S ribosomal protein S1 n=1 Tax=Parcubacteria group bacterium ADurb.Bin216 TaxID=1852939 RepID=A0A1V5X222_9BACT	Parcubacteria group bacterium ADurb.Bin216	TRUE	0.744	556	6.111e-175								S1 RNA binding domain [PF00575.25]				0	PMX.50_00621	K02945	RP-S1, rpsA; small subunit ribosomal protein S1	79			PMX.50_00621_30S_ribosomal_protein_S1	NO_SP	1.00001	0	0	0	0	0
PMX.50_00622	PMX.50	C			A0A3D1B0Z4_9BACT	UniRef90_A0A3D1B0Z4 Uncharacterized protein n=1 Tax=Candidatus Staskawiczbacteria bacterium TaxID=2053617 RepID=A0A3D1B0Z4_9BACT	Candidatus Staskawiczbacteria bacterium	FALSE	0.522	160	1.418e-41												0	PMX.50_00622			12	K03642	1	PMX.50_00622_hypothetical_protein	NO_SP	0.907466	0.092345	9.4e-05	4.1e-05	2.9e-05	2.4e-05
PMX.50_00625	PMX.50	C	K02834	ribosome-binding factor A	A0A2H0N0E6_9BACT	UniRef90_A0A2H0N0E6 Ribosome-binding factor A n=1 Tax=Candidatus Nealsonbacteria bacterium CG11_big_fil_rev_8_21_14_0_20_35_11 TaxID=1974713 RepID=A0A2H0N0E6_9BACT	Candidatus Nealsonbacteria bacterium CG11_big_fil_rev_8_21_14_0_20_35_11	FALSE	0.634	142	1.78e-36								Ribosome-binding factor A [PF02033.20]				0	PMX.50_00625	K02834	rbfA; ribosome-binding factor A	35			PMX.50_00625_30S_ribosome-binding_factor	NO_SP	1.00001	0	0	0	0	0
PMX.50_00626	PMX.50	B	K02519	translation initiation factor IF-2	A0A1V5WWW1_9BACT	UniRef90_A0A1V5WWW1 Translation initiation factor IF-2 n=1 Tax=Parcubacteria group bacterium ADurb.Bin216 TaxID=1852939 RepID=A0A1V5WWW1_9BACT	Parcubacteria group bacterium ADurb.Bin216	TRUE	0.628	600	9.21e-188								Elongation factor Tu GTP binding domain [PF00009.29]; Translation-initiation factor 2 [PF11987.10]; Ras family [PF00071.24]; ADP-ribosylation factor family [PF00025.23]; Ferrous iron transport protein B [PF02421.20]; 50S ribosome-binding GTPase [PF01926.25]				0	PMX.50_00626	K02519	infB, MTIF2; translation initiation factor IF-2	122			PMX.50_00626_Translation_initiation_factor_IF-2	NO_SP	1.00002	0	0	0	0	0
PMX.50_00627	PMX.50	C			A0A2H0N0E2_9BACT	UniRef90_A0A2H0N0E2 Uncharacterized protein n=1 Tax=Candidatus Nealsonbacteria bacterium CG11_big_fil_rev_8_21_14_0_20_35_11 TaxID=1974713 RepID=A0A2H0N0E2_9BACT	Candidatus Nealsonbacteria bacterium CG11_big_fil_rev_8_21_14_0_20_35_11	FALSE	0.607	127	3.852e-31								Protein of unknown function (DUF4446) [PF14584.8]				0	PMX.50_00627			23			PMX.50_00627_hypothetical_protein	NO_SP	0.999999	0	0	0	0	0
PMX.50_00631	PMX.50	C			A0A1F6R7T3_9BACT	UniRef90_A0A1F6R7T3 Uncharacterized protein n=1 Tax=Candidatus Moranbacteria bacterium RIFCSPHIGHO2_02_FULL_40_12b TaxID=1801639 RepID=A0A1F6R7T3_9BACT	Candidatus Moranbacteria bacterium RIFCSPHIGHO2_02_FULL_40_12b	FALSE	0.627	90	3.646e-19								Protein of unknown function (DUF2769) [PF10967.10]				0	PMX.50_00631			14	K22083	1	PMX.50_00631_hypothetical_protein	NO_SP	1.00003	0	0	0	0	0
PMX.50_00634	PMX.50	E																					0	PMX.50_00634			2	K02314	1	PMX.50_00634_Adenylosuccinate_synthetase,_organellar_chromatophore	NO_SP	1.00001	0	0	0	0	0
PMX.50_00635	PMX.50	E																					0	PMX.50_00635			2	K03762	1	PMX.50_00635_hypothetical_protein	NO_SP	1.00004	0	0	0	0	0
PMX.50_00636	PMX.50	E																					0	PMX.50_00636						PMX.50_00636_hypothetical_protein	LIPO	0	0	1.00003	0	0	0	CS pos: 10-11. Pr: 0.9894
PMX.50_00637	PMX.50	B			A0A1W9LNH0_9BACT	UniRef90_A0A1W9LNH0 Uncharacterized protein n=1 Tax=Candidatus Parcubacteria bacterium A4 TaxID=1934245 RepID=A0A1W9LNH0_9BACT	Candidatus Parcubacteria bacterium A4	TRUE	0.717	677	5.044e-215								Phosphoglucomutase/phosphomannomutase, alpha/beta/alpha domain I [PF02878.18]; Phosphoglucomutase/phosphomannomutase, alpha/beta/alpha domain II [PF02879.18]; Phosphoglucomutase/phosphomannomutase, alpha/beta/alpha domain III [PF02880.18]; Phosphoglucomutase/phosphomannomutase, C-terminal domain [PF00408.22]				0	PMX.50_00637	K01840	manB; phosphomannomutase [EC:5.4.2.8]	186			PMX.50_00637_Phosphomannomutase_phosphoglucomutase	NO_SP	0.999997	0	0	0	0	0
PMX.50_00638	PMX.50	C	K01092	myo-inositol-1(or 4)-monophosphatase [EC:3.1.3.25]	A0A1G2DZF5_9BACT	UniRef90_A0A1G2DZF5 Inositol-1-monophosphatase n=1 Tax=Candidatus Nealsonbacteria bacterium RBG_13_38_11 TaxID=1801662 RepID=A0A1G2DZF5_9BACT	Candidatus Nealsonbacteria bacterium RBG_13_38_11	FALSE	0.523	252	7.569e-72								Inositol monophosphatase family [PF00459.27]				0	PMX.50_00638	K01092	E3.1.3.25, IMPA, suhB; myo-inositol-1(or 4)-monophosphatase [EC:3.1.3.25]	88			PMX.50_00638_Inositol-1-monophosphatase	NO_SP	1.00002	0	0	0	0	0
PMX.50_00639	PMX.50	E																					0	PMX.50_00639			2	K02401	1	PMX.50_00639_hypothetical_protein	NO_SP	0.999974	0	0	0	0	0
PMX.50_00640	PMX.50	B			A0A1V5X1D7_9BACT	UniRef90_A0A1V5X1D7 Putative serine protease HtrA n=1 Tax=Parcubacteria group bacterium ADurb.Bin216 TaxID=1852939 RepID=A0A1V5X1D7_9BACT	Parcubacteria group bacterium ADurb.Bin216	TRUE	0.704	482	8.815e-150	MER0902951	S01C	MER0902951 - subfamily S1C unassigned peptidases () [S01.UPC]#S01C#{peptidase unit: 163-442}~source K2F963~	FALSE	0.517	272	2.134e-79	Trypsin-like peptidase domain [PF13365.8]; PDZ domain [PF13180.8]		REFSEQ trypsin-like peptidase domain-containing protein; Xu	Xu	0	PMX.50_00640	K04771	degP, htrA; serine protease Do [EC:3.4.21.107]	43			PMX.50_00640_Putative_serine_protease_HtrA	NO_SP	1.00003	0	0	0	0	0
PMX.50_00643	PMX.50	E																					0	PMX.50_00643						PMX.50_00643_hypothetical_protein	NO_SP	1.00002	0	0	0	0	0
PMX.50_00644	PMX.50	C	K03530	DNA-binding protein HU-beta	A0A101G4Q9_9BACT	UniRef90_A0A101G4Q9 Gp04 n=1 Tax=Parcubacteria bacterium 33_209 TaxID=1635290 RepID=A0A101G4Q9_9BACT	Parcubacteria bacterium 33_209	FALSE	0.791	148	5.718e-39								Bacterial DNA-binding protein [PF00216.23]		sp|P0A3H0|DBH_GEOSE DNA-binding protein HU; Xr	Xr	0	PMX.50_00644	K03530	hupB; DNA-binding protein HU-beta	47	K05787	2	PMX.50_00644_DNA-binding_protein_HU	NO_SP	1.00002	0	0	0	0	0
PMX.50_00645	PMX.50	B	K18682	ribonucrease Y [EC:3.1.-.-]	A0A1V5X1X8_9BACT	UniRef90_A0A1V5X1X8 Ribonuclease Y n=1 Tax=Parcubacteria group bacterium ADurb.Bin216 TaxID=1852939 RepID=A0A1V5X1X8_9BACT	Parcubacteria group bacterium ADurb.Bin216	TRUE	0.722	743	7.764e-237								RNase Y N-terminal region [PF12072.10]; HD domain [PF01966.24]				0	PMX.50_00645	K18682	rny; ribonucrease Y [EC:3.1.-.-]	230			PMX.50_00645_Ribonuclease_Y	NO_SP	1.00004	2e-06	0	0	0	0
PMX.50_00646	PMX.50	C			A0A1V5X215_9BACT	UniRef90_A0A1V5X215 Uncharacterized protein n=1 Tax=Parcubacteria group bacterium ADurb.Bin216 TaxID=1852939 RepID=A0A1V5X215_9BACT	Parcubacteria group bacterium ADurb.Bin216	FALSE	0.266	248	6.231e-62								Domain of unknown function (DUF2341) [PF10102.11]				0	PMX.50_00646			2	K20276	1	PMX.50_00646_hypothetical_protein	NO_SP	0.999997	0	0	0	0	0
PMX.50_00647	PMX.50	C			A0A1V5X215_9BACT	UniRef90_A0A1V5X215 Uncharacterized protein n=1 Tax=Parcubacteria group bacterium ADurb.Bin216 TaxID=1852939 RepID=A0A1V5X215_9BACT	Parcubacteria group bacterium ADurb.Bin216	FALSE	0.202	147	3.271e-32								Domain of unknown function (DUF2341) [PF10102.11]				0	PMX.50_00647			2	K03561	1	PMX.50_00647_hypothetical_protein	NO_SP	1	0	0	0	0	0
PMX.50_00649	PMX.50	C	K00876	uridine kinase [EC:2.7.1.48]	A0A1V5NGU0_9BACT	UniRef90_A0A1V5NGU0 Uridine kinase n=1 Tax=bacterium ADurb.Bin400 TaxID=1866928 RepID=A0A1V5NGU0_9BACT	bacterium ADurb.Bin400	FALSE	0.378	233	4.935e-63								Phosphoribulokinase / Uridine kinase family [PF00485.20]; SRP54-type protein, GTPase domain [PF00448.24]				0	PMX.50_00649	K00876	udk, UCK; uridine kinase [EC:2.7.1.48]	15			PMX.50_00649_Uridine_kinase	NO_SP	1.00002	0	0	0	0	0
PMX.50_00650	PMX.50	B	K03799	heat shock protein HtpX [EC:3.4.24.-]	A0A0S7WZL4_9BACT	UniRef90_A0A0S7WZL4 Protease HtpX homolog n=1 Tax=Parcubacteria bacterium DG_74_2 TaxID=1703766 RepID=A0A0S7WZL4_9BACT	Parcubacteria bacterium DG_74_2	TRUE	0.64	380	2.142e-115	MER0298698	M48B	MER0298698 - subfamily M48B unassigned peptidases () [M48.UPB]#M48B#{peptidase unit: 22-296}~source EKD23766~	FALSE	0.581	309	5.174e-93	Peptidase family M48 [PF01435.20]; BlaR1 peptidase M56 [PF05569.13]				0	PMX.50_00650	K03799	htpX; heat shock protein HtpX [EC:3.4.24.-]	132			PMX.50_00650_Protease_HtpX	NO_SP	1.00001	0	0	0	0	0
PMX.50_00651	PMX.50	E																					0	PMX.50_00651						PMX.50_00651_hypothetical_protein	NO_SP	0.999995	0	0	0	0	0
PMX.50_00652	PMX.50	C	K03744	LemA protein	A0A117LIZ0_9BACT	UniRef90_A0A117LIZ0 Uncharacterized protein n=1 Tax=Parcubacteria bacterium 33_209 TaxID=1635290 RepID=A0A117LIZ0_9BACT	Parcubacteria bacterium 33_209	FALSE	0.73	265	1.462e-77								LemA family [PF04011.14]		REFSEQ LemA family protein; Xu	Xu	0	PMX.50_00652	K03744	lemA; LemA protein	91			PMX.50_00652_Protein_LemA	NO_SP	1.00005	0	0	0	0	0
PMX.50_00653	PMX.50	E																					0	PMX.50_00653						PMX.50_00653_hypothetical_protein	NO_SP	1.00003	0	0	0	0	0
PMX.50_00654	PMX.50	B	K04077	chaperonin GroEL	A0A1V5X4Y1_9BACT	UniRef90_A0A1V5X4Y1 60 kDa chaperonin n=1 Tax=Parcubacteria group bacterium ADurb.Bin216 TaxID=1852939 RepID=A0A1V5X4Y1_9BACT	Parcubacteria group bacterium ADurb.Bin216	TRUE	0.774	831	9.134e-267								TCP-1/cpn60 chaperonin family [PF00118.26]		sp|B2UKV8|CH60_AKKM8 60 kDa chaperonin; Xh	Xh	0	PMX.50_00654	K04077	groEL, HSPD1; chaperonin GroEL	311			PMX.50_00654_60_kDa_chaperonin	NO_SP	1.00002	0	0	0	0	0
PMX.50_00655	PMX.50	C	K04078	chaperonin GroES	A0A2M7DAU1_9BACT	UniRef90_A0A2M7DAU1 10 kDa chaperonin n=2 Tax=Candidatus Nealsonbacteria TaxID=1817911 RepID=A0A2M7DAU1_9BACT	Candidatus Nealsonbacteria	FALSE	0.764	152	3.833e-40								Chaperonin 10 Kd subunit [PF00166.23]		sp|P26195|CH10_TATMI 10 kDa chaperonin; Xh	Xh	0	PMX.50_00655	K04078	groES, HSPE1; chaperonin GroES	51			PMX.50_00655_10_kDa_chaperonin	NO_SP	1.00002	0	0	0	0	0
PMX.50_00656	PMX.50	D																	Domain of unknown function (DUF5658) [PF18902.2]				0	PMX.50_00656			10	K01992	1	PMX.50_00656_hypothetical_protein	NO_SP	0.999999	0	0	0	0	0
PMX.50_00657	PMX.50	C			A0A1V5WW54_9BACT	UniRef90_A0A1V5WW54 Uncharacterized protein n=1 Tax=Parcubacteria group bacterium ADurb.Bin216 TaxID=1852939 RepID=A0A1V5WW54_9BACT	Parcubacteria group bacterium ADurb.Bin216	FALSE	0.394	104	7.004e-21												0	PMX.50_00657						PMX.50_00657_hypothetical_protein	PILIN	0	0	0	0	0	1	CS pos: 5-6. Pr: 0.7886
PMX.50_00658	PMX.50	C			A0A1V5X1Y3_9BACT	UniRef90_A0A1V5X1Y3 Formylglycine-generating sulfatase enzyme n=1 Tax=Parcubacteria group bacterium ADurb.Bin216 TaxID=1852939 RepID=A0A1V5X1Y3_9BACT	Parcubacteria group bacterium ADurb.Bin216	FALSE	0.325	124	7.725e-28												0	PMX.50_00658						PMX.50_00658_hypothetical_protein	PILIN	1e-06	1e-06	0	0	0	0.999996	CS pos: 10-11. Pr: 0.7940
PMX.50_00659	PMX.50	C			A0A151EBR1_9EURY	UniRef90_A0A151EBR1 DUF1648 domain-containing protein n=1 Tax=Euryarchaeota archaeon SM23-78 TaxID=1803821 RepID=A0A151EBR1_9EURY	Euryarchaeota archaeon SM23-78	FALSE	0.61	250	7.143e-72								SdpI/YfhL protein family [PF13630.8]; Protein of unknown function (DUF1648) [PF07853.13]				0	PMX.50_00659			80			PMX.50_00659_Immunity_protein_SdpI	NO_SP	0.999988	0	0	0	0	0
PMX.50_00660	PMX.50	C			A0A3D1KKQ0_9BACT	UniRef90_A0A3D1KKQ0 Uncharacterized protein n=2 Tax=Parcubacteria group TaxID=1794811 RepID=A0A3D1KKQ0_9BACT	Parcubacteria group	FALSE	0.399	153	5.89e-37								Concanavalin A-like lectin/glucanases superfamily [PF13385.8]				0	PMX.50_00660			4	K12287	1	PMX.50_00660_hypothetical_protein	PILIN	3.8e-05	0	0	0	0	0.999938	CS pos: 6-7. Pr: 0.7290
PMX.50_00661	PMX.50	C	K08972	putative membrane protein	A0A2M7DAX0_9BACT	UniRef90_A0A2M7DAX0 Uncharacterized protein n=2 Tax=Candidatus Nealsonbacteria TaxID=1817911 RepID=A0A2M7DAX0_9BACT	Candidatus Nealsonbacteria	FALSE	0.54	110	2.468e-25								Mycobacterial 4 TMS phage holin, superfamily IV [PF04020.15]				0	PMX.50_00661	K08972	K08972; putative membrane protein	16			PMX.50_00661_hypothetical_protein	NO_SP	0.999986	0	0	0	0	0
PMX.50_00662	PMX.50	C	K03075	preprotein translocase subunit SecG	A0A7C5HVR5_9BACT	UniRef90_A0A7C5HVR5 Protein-export membrane protein SecG n=1 Tax=Candidatus Parcubacteria bacterium TaxID=2762014 RepID=A0A7C5HVR5_9BACT	Candidatus Parcubacteria bacterium	FALSE	0.627	89	1.203e-18								Preprotein translocase SecG subunit [PF03840.16]				0	PMX.50_00662	K03075	secG; preprotein translocase subunit SecG	12			PMX.50_00662_hypothetical_protein	NO_SP	1.00003	1e-06	0	0	0	0
PMX.50_00663	PMX.50	B	K02035	peptide/nickel transport system substrate-binding protein	A0A2M7DAU7_9BACT	UniRef90_A0A2M7DAU7 Uncharacterized protein n=2 Tax=Candidatus Nealsonbacteria TaxID=1817911 RepID=A0A2M7DAU7_9BACT	Candidatus Nealsonbacteria	TRUE	0.56	702	5.538e-220								Bacterial extracellular solute-binding proteins, family 5 Middle [PF00496.24]				0	PMX.50_00663	K02035	ABC.PE.S; peptide/nickel transport system substrate-binding protein	30			PMX.50_00663_hypothetical_protein	NO_SP	1.00003	0	0	0	0	0
PMX.50_00664	PMX.50	C	K06859	glucose-6-phosphate isomerase, archaeal [EC:5.3.1.9]	A0A0G0JJU9_9BACT	UniRef90_A0A0G0JJU9 Glucose-6-phosphate isomerase n=4 Tax=Parcubacteria group TaxID=1794811 RepID=A0A0G0JJU9_9BACT	Parcubacteria group	FALSE	0.581	209	2.069e-58								Glucose-6-phosphate isomerase (GPI) [PF06560.13]; Cupin [PF00190.24]				0	PMX.50_00664	K06859	pgi1; glucose-6-phosphate isomerase, archaeal [EC:5.3.1.9]	37			PMX.50_00664_Glucose-6-phosphate_isomerase	NO_SP	1	0	0	0	0	0
PMX.50_00665	PMX.50	B	K12574	ribonuclease J [EC:3.1.-.-]	A0A101G4G5_9BACT	UniRef90_A0A101G4G5 Ribonuclease J n=1 Tax=Parcubacteria bacterium 33_209 TaxID=1635290 RepID=A0A101G4G5_9BACT	Parcubacteria bacterium 33_209	TRUE	0.814	933	2.209e-301								Ribonuclease J C-terminal domain [PF17770.3]; Beta-lactamase superfamily domain [PF12706.9]; Metallo-beta-lactamase superfamily [PF00753.29]; Zn-dependent metallo-hydrolase RNA specificity domain [PF07521.14]; Metallo-beta-lactamase superfamily domain [PF16661.7]				0	PMX.50_00665	K12574	rnj; ribonuclease J [EC:3.1.-.-]	235			PMX.50_00665_Ribonuclease_J1	NO_SP	1.00001	0	0	0	0	0
PMX.50_00666	PMX.50	E																					0	PMX.50_00666						PMX.50_00666_hypothetical_protein	NO_SP	1.00001	0	0	0	0	0
PMX.50_00667	PMX.50	C			A0A0G0MQ79_9BACT	UniRef90_A0A0G0MQ79 LAM_G_DOMAIN domain-containing protein n=1 Tax=candidate division WS6 bacterium GW2011_GWF2_39_15 TaxID=1619100 RepID=A0A0G0MQ79_9BACT	candidate division WS6 bacterium GW2011_GWF2_39_15	FALSE	0.442	154	1.647e-37								Concanavalin A-like lectin/glucanases superfamily [PF13385.8]				0	PMX.50_00667			6	K12287	1	PMX.50_00667_hypothetical_protein	PILIN	0.166708	1.2e-05	0	0	0	0.833285	CS pos: 4-5. Pr: 0.6088
PMX.50_00668	PMX.50	C			A0A1V5WTT9_9BACT	UniRef90_A0A1V5WTT9 Uncharacterized protein n=1 Tax=Parcubacteria group bacterium ADurb.Bin216 TaxID=1852939 RepID=A0A1V5WTT9_9BACT	Parcubacteria group bacterium ADurb.Bin216	FALSE	0.38	98	2.128e-18												0	PMX.50_00668						PMX.50_00668_hypothetical_protein	PILIN	0	0	0	0	0	0.999995	CS pos: 5-6. Pr: 0.7714
PMX.50_00669	PMX.50	C	K02990	small subunit ribosomal protein S6	A0A1V5X3J3_9BACT	UniRef90_A0A1V5X3J3 30S ribosomal protein S6 n=1 Tax=Parcubacteria group bacterium ADurb.Bin216 TaxID=1852939 RepID=A0A1V5X3J3_9BACT	Parcubacteria group bacterium ADurb.Bin216	FALSE	0.434	109	1.937e-24								Ribosomal protein S6 [PF01250.19]				0	PMX.50_00669	K02990	RP-S6, MRPS6, rpsF; small subunit ribosomal protein S6	13			PMX.50_00669_hypothetical_protein	NO_SP	1.00005	0	0	0	0	0
PMX.50_00670	PMX.50	C	K03111	single-strand DNA-binding protein	A0A101G434_9BACT	UniRef90_A0A101G434 Single-stranded DNA-binding protein n=1 Tax=Parcubacteria bacterium 33_209 TaxID=1635290 RepID=A0A101G434_9BACT	Parcubacteria bacterium 33_209	FALSE	0.718	211	1.316e-59								Single-strand binding protein family [PF00436.27]		sp|O21902|SSB_BPLSK SSB protein; Xh	Xh	0	PMX.50_00670	K03111	ssb; single-strand DNA-binding protein	43			PMX.50_00670_Single-stranded_DNA-binding_protein	NO_SP	0.999994	0	0	0	0	0
PMX.50_00671	PMX.50	C	K02963	small subunit ribosomal protein S18	A0A101IM23_9BACT	UniRef90_A0A101IM23 30S ribosomal protein S18 n=1 Tax=Parcubacteria bacterium 32_520 TaxID=1641387 RepID=A0A101IM23_9BACT	Parcubacteria bacterium 32_520	FALSE	0.786	107	2.915e-25								Ribosomal protein S18 [PF01084.22]				0	PMX.50_00671	K02963	RP-S18, MRPS18, rpsR; small subunit ribosomal protein S18	29			PMX.50_00671_30S_ribosomal_protein_S18	NO_SP	1	0	0	0	0	0
PMX.50_00672	PMX.50	B	K03553	recombination protein RecA	A0A101G439_9BACT	UniRef90_A0A101G439 Protein RecA n=2 Tax=unclassified Parcubacteria TaxID=1046984 RepID=A0A101G439_9BACT	unclassified Parcubacteria	TRUE	0.766	516	5.967e-162								recA bacterial DNA recombination protein [PF00154.23]; Rad51 [PF08423.13]; KaiC [PF06745.15]; AAA domain [PF13481.8]		sp|P04529|UVSX_BPT4 Recombination and repair protein; XhXr	Xr;Xh	0	PMX.50_00672	K03553	recA; recombination protein RecA	190			PMX.50_00672_Protein_RecA	NO_SP	1.00001	0	0	0	0	0
PMX.50_00673	PMX.50	C			A0A1V5X3J7_9BACT	UniRef90_A0A1V5X3J7 Uncharacterized protein n=1 Tax=Parcubacteria group bacterium ADurb.Bin216 TaxID=1852939 RepID=A0A1V5X3J7_9BACT	Parcubacteria group bacterium ADurb.Bin216	FALSE	0.246	91	1.828e-16												0	PMX.50_00673						PMX.50_00673_hypothetical_protein	PILIN	0	0	0	0	0	0.999979	CS pos: 4-5. Pr: 0.7809
PMX.50_00674	PMX.50	B	K03466	DNA segregation ATPase FtsK/SpoIIIE, S-DNA-T family	A0A101G4C5_9BACT	UniRef90_A0A101G4C5 DNA translocase FtsK n=1 Tax=Parcubacteria bacterium 33_209 TaxID=1635290 RepID=A0A101G4C5_9BACT	Parcubacteria bacterium 33_209	TRUE	0.645	892	2.058e-284								FtsK/SpoIIIE family [PF01580.20]; FtsK alpha domain [PF17854.3]; Ftsk gamma domain [PF09397.12]; 4TM region of DNA translocase FtsK/SpoIIIE [PF13491.8]		sp|P27381|PKG9_BPPRD DNA packaging ATPase P9; XhXrXs	Xr;Xh;Xs	0	PMX.50_00674	K03466	ftsK, spoIIIE; DNA segregation ATPase FtsK/SpoIIIE, S-DNA-T family	226			PMX.50_00674_hypothetical_protein	NO_SP	0.999948	0	0	0	0	0
PMX.50_00675	PMX.50	B	K03046	DNA-directed RNA polymerase subunit beta' [EC:2.7.7.6]	A0A101G441_9BACT	UniRef90_A0A101G441 DNA-directed RNA polymerase subunit beta' n=1 Tax=Parcubacteria bacterium 33_209 TaxID=1635290 RepID=A0A101G441_9BACT	Parcubacteria bacterium 33_209	TRUE	0.771	1865	0								RNA polymerase Rpb1, domain 5 [PF04998.19]; RNA polymerase Rpb1, domain 1 [PF04997.14]; RNA polymerase Rpb1, domain 2 [PF00623.22]; RNA polymerase Rpb1, domain 3 [PF04983.20]; RNA polymerase Rpb1, domain 4 [PF05000.19]		sp|A5UH19|RPOC_HAEIG DNA-directed RNA polymerase subunit beta'; XhXr	Xr;Xh	0	PMX.50_00675	K03046	rpoC; DNA-directed RNA polymerase subunit beta' [EC:2.7.7.6]	611			PMX.50_00675_DNA-directed_RNA_polymerase_subunit_beta_	NO_SP	1.00003	0	0	0	0	0
PMX.50_00676	PMX.50	B	K03043	DNA-directed RNA polymerase subunit beta [EC:2.7.7.6]	A0A2M7DBJ6_9BACT	UniRef90_A0A2M7DBJ6 DNA-directed RNA polymerase subunit beta n=2 Tax=Candidatus Nealsonbacteria TaxID=1817911 RepID=A0A2M7DBJ6_9BACT	Candidatus Nealsonbacteria	TRUE	0.765	1640	0								RNA polymerase Rpb2, domain 6 [PF00562.30]; RNA polymerase beta subunit [PF04563.17]; RNA polymerase Rpb2, domain 2 [PF04561.16]; RNA polymerase Rpb2, domain 3 [PF04565.18]; RNA polymerase beta subunit external 1 domain [PF10385.11]; RNA polymerase Rpb2, domain 7 [PF04560.22]				0	PMX.50_00676	K03043	rpoB; DNA-directed RNA polymerase subunit beta [EC:2.7.7.6]	542			PMX.50_00676_DNA-directed_RNA_polymerase_subunit_beta	NO_SP	1.00003	0	0	0	0	0
PMX.50_00677	PMX.50	B	K05837	rod shape determining protein RodA	A0A1V5X4P7_9BACT	UniRef90_A0A1V5X4P7 Rod shape-determining protein RodA n=1 Tax=Parcubacteria group bacterium ADurb.Bin216 TaxID=1852939 RepID=A0A1V5X4P7_9BACT	Parcubacteria group bacterium ADurb.Bin216	TRUE	0.661	476	2.395e-147								Cell cycle protein [PF01098.21]				0	PMX.50_00677	K05837	rodA, mrdB; rod shape determining protein RodA	154			PMX.50_00677_Peptidoglycan_glycosyltransferase_MrdB	NO_SP	0.999963	0	0	0	0	0
PMX.50_00678	PMX.50	B	K01972	DNA ligase (NAD+) [EC:6.5.1.2]	A0A554K5Q4_9BACT	UniRef90_A0A554K5Q4 DNA ligase n=1 Tax=Parcubacteria group bacterium Gr01-1014_30 TaxID=2017182 RepID=A0A554K5Q4_9BACT	Parcubacteria group bacterium Gr01-1014_30	TRUE	0.611	806	1.032e-255								NAD-dependent DNA ligase adenylation domain [PF01653.20]; NAD-dependent DNA ligase OB-fold domain [PF03120.18]; Helix-hairpin-helix motif [PF12826.9]; BRCA1 C Terminus (BRCT) domain [PF00533.28]; Helix-hairpin-helix domain [PF14520.8]		sp|Q97FQ5|DNLJ2_CLOAB DNA ligase 2; XhXr	Xr;Xh	0	PMX.50_00678	K01972	E6.5.1.2, ligA, ligB; DNA ligase (NAD+) [EC:6.5.1.2]	303			PMX.50_00678_DNA_ligase	NO_SP	1.00001	0	0	0	0	0
PMX.50_00679	PMX.50	C			A0A2M7DBN0_9BACT	UniRef90_A0A2M7DBN0 Uncharacterized protein n=2 Tax=Candidatus Nealsonbacteria TaxID=1817911 RepID=A0A2M7DBN0_9BACT	Candidatus Nealsonbacteria	FALSE	0.357	70	4.694e-11												0	PMX.50_00679						PMX.50_00679_hypothetical_protein	PILIN	0.49966	0	0	0	0	0.500312	CS pos: 6-7. Pr: 0.4163
PMX.50_00680	PMX.50	C			A0A1V5X506_9BACT	UniRef90_A0A1V5X506 Uncharacterized protein n=1 Tax=Parcubacteria group bacterium ADurb.Bin216 TaxID=1852939 RepID=A0A1V5X506_9BACT	Parcubacteria group bacterium ADurb.Bin216	FALSE	0.396	133	7.673e-32												0	PMX.50_00680						PMX.50_00680_hypothetical_protein	PILIN	0	0	0	0	0	0.999998	CS pos: 4-5. Pr: 0.8172
PMX.50_00681	PMX.50	C			A0A2M7DBJ4_9BACT	UniRef90_A0A2M7DBJ4 Uncharacterized protein n=2 Tax=Candidatus Nealsonbacteria TaxID=1817911 RepID=A0A2M7DBJ4_9BACT	Candidatus Nealsonbacteria	FALSE	0.446	128	9.713e-31												0	PMX.50_00681						PMX.50_00681_hypothetical_protein	PILIN	0	0	0	0	0	0.999999	CS pos: 7-8. Pr: 0.7690
PMX.50_00682	PMX.50	C			A0A2M7DBP2_9BACT	UniRef90_A0A2M7DBP2 Uncharacterized protein n=1 Tax=Candidatus Nealsonbacteria bacterium CG02_land_8_20_14_3_00_34_20 TaxID=1974698 RepID=A0A2M7DBP2_9BACT	Candidatus Nealsonbacteria bacterium CG02_land_8_20_14_3_00_34_20	FALSE	0.365	119	4.368e-27												0	PMX.50_00682			2	K02650	1	PMX.50_00682_hypothetical_protein	PILIN	0	0	0	0	0	0.999985	CS pos: 8-9. Pr: 0.7901
PMX.50_00683	PMX.50	C	K02654	leader peptidase (prepilin peptidase) / N-methyltransferase [EC:3.4.23.43 2.1.1.-]	A0A4Y8HWX5_9BACT	UniRef90_A0A4Y8HWX5 Prepilin peptidase n=1 Tax=Candidatus Atribacteria bacterium MT.SAG.1 TaxID=2552984 RepID=A0A4Y8HWX5_9BACT	Candidatus Atribacteria bacterium MT.SAG.1	FALSE	0.55	273	8.788e-79	MER0691046	A24A	MER0691046 - subfamily A24A unassigned peptidases (Thermoanaerobacter yonseii) [A24.UPA]#A24A#{peptidase unit: 18-246}~source U5CNU3~	FALSE	0.399	171	7.254e-46	Bacterial Peptidase A24 N-terminal domain [PF06750.15]; Type IV leader peptidase family [PF01478.20]				0	PMX.50_00683	K02654	pilD, pppA; leader peptidase (prepilin peptidase) / N-methyltransferase [EC:3.4.23.43 2.1.1.-]	72			PMX.50_00683_Type_4_prepilin-like_proteins_leader_peptide-processing_enzyme	NO_SP	1.00005	0	0	0	0	0
PMX.50_00684	PMX.50	C			A0A1V5X4R5_9BACT	UniRef90_A0A1V5X4R5 Type II secretion system protein G n=1 Tax=Parcubacteria group bacterium ADurb.Bin216 TaxID=1852939 RepID=A0A1V5X4R5_9BACT	Parcubacteria group bacterium ADurb.Bin216	FALSE	0.342	89	3.595e-17												0	PMX.50_00684						PMX.50_00684_hypothetical_protein	PILIN	0	0	0	0	0	1	CS pos: 7-8. Pr: 0.7980
PMX.50_00685	PMX.50	B			A0A1V5X4R4_9BACT	UniRef90_A0A1V5X4R4 Type II secretion system protein F n=1 Tax=Parcubacteria group bacterium ADurb.Bin216 TaxID=1852939 RepID=A0A1V5X4R4_9BACT	Parcubacteria group bacterium ADurb.Bin216	TRUE	0.595	469	2.561e-144								Type II secretion system (T2SS), protein F [PF00482.25]				0	PMX.50_00685	K02653	pilC; type IV pilus assembly protein PilC	129			PMX.50_00685_Type_II_secretion_system_protein_F	NO_SP	0.999996	0	0	0	0	0
PMX.50_00686	PMX.50	B	K02669	twitching motility protein PilT	A0A2M7DAG0_9BACT	UniRef90_A0A2M7DAG0 Type IV pili twitching motility protein PilT n=1 Tax=Candidatus Nealsonbacteria bacterium CG02_land_8_20_14_3_00_34_20 TaxID=1974698 RepID=A0A2M7DAG0_9BACT	Candidatus Nealsonbacteria bacterium CG02_land_8_20_14_3_00_34_20	TRUE	0.692	490	2.211e-152								Type II/IV secretion system protein [PF00437.22]				0	PMX.50_00686	K02669	pilT; twitching motility protein PilT	175			PMX.50_00686_Twitching_mobility_protein	NO_SP	1.00002	0	0	0	0	0
PMX.50_00687	PMX.50	B			A0A117LIZ2_9BACT	UniRef90_A0A117LIZ2 Type II secretion system protein E n=2 Tax=unclassified Parcubacteria TaxID=1046984 RepID=A0A117LIZ2_9BACT	unclassified Parcubacteria	TRUE	0.692	801	1.293e-255								Type II/IV secretion system protein [PF00437.22]; Type II secretion system (T2SS), protein E, N-terminal domain [PF05157.17]				0	PMX.50_00687	K02652	pilB; type IV pilus assembly protein PilB	207			PMX.50_00687_Type_II_secretion_system_protein_E	NO_SP	1.00002	0	0	0	0	0
PMX.50_00688	PMX.50	E																					0	PMX.50_00688			2	K02770	1	PMX.50_00688_hypothetical_protein	NO_SP	1.00001	6e-06	0	0	0	0
PMX.50_00689	PMX.50	C			A0A1V5X4S1_9BACT	UniRef90_A0A1V5X4S1 Uncharacterized protein n=1 Tax=Parcubacteria group bacterium ADurb.Bin216 TaxID=1852939 RepID=A0A1V5X4S1_9BACT	Parcubacteria group bacterium ADurb.Bin216	FALSE	0.319	111	7.159e-24												0	PMX.50_00689			3	K02664	2	PMX.50_00689_hypothetical_protein	NO_SP	0.999978	1.9e-05	0	0	0	0
PMX.50_00690	PMX.50	C			A0A1V5X4R8_9BACT	UniRef90_A0A1V5X4R8 Uncharacterized protein n=1 Tax=Parcubacteria group bacterium ADurb.Bin216 TaxID=1852939 RepID=A0A1V5X4R8_9BACT	Parcubacteria group bacterium ADurb.Bin216	FALSE	0.399	124	5.044e-29												0	PMX.50_00690			2	K02115	1	PMX.50_00690_hypothetical_protein	NO_SP	0.999997	0	0	0	0	0
PMX.50_00691	PMX.50	B	K02662	type IV pilus assembly protein PilM	A0A1V5X4R9_9BACT	UniRef90_A0A1V5X4R9 Competence protein A n=1 Tax=Parcubacteria group bacterium ADurb.Bin216 TaxID=1852939 RepID=A0A1V5X4R9_9BACT	Parcubacteria group bacterium ADurb.Bin216	TRUE	0.536	361	1.608e-107								Type IV pilus assembly protein PilM; [PF11104.10]				0	PMX.50_00691	K02662	pilM; type IV pilus assembly protein PilM	56			PMX.50_00691_Cell_division_protein_FtsA	NO_SP	1	0	0	0	0	0
PMX.50_00692	PMX.50	C			A0A117LIZ5_9BACT	UniRef90_A0A117LIZ5 Phosphoribosyltransferase n=2 Tax=unclassified Parcubacteria TaxID=1046984 RepID=A0A117LIZ5_9BACT	unclassified Parcubacteria	FALSE	0.397	144	8.204e-36								Double zinc ribbon domain [PF18912.2]				0	PMX.50_00692			12	K02242	2	PMX.50_00692_hypothetical_protein	NO_SP	1.00001	0	0	0	0	0
PMX.50_00694	PMX.50	B			A0A1G2E1J2_9BACT	UniRef90_A0A1G2E1J2 DNA helicase UvrD n=1 Tax=Candidatus Nealsonbacteria bacterium RBG_13_38_11 TaxID=1801662 RepID=A0A1G2E1J2_9BACT	Candidatus Nealsonbacteria bacterium RBG_13_38_11	TRUE	0.67	554	2.387e-173								PHP-associated [PF13263.8]				0	PMX.50_00694			118	K03657	8	PMX.50_00694_hypothetical_protein	NO_SP	1.00001	0	0	0	0	0
PMX.50_00695	PMX.50	C			A0A0G0MRK7_9BACT	UniRef90_A0A0G0MRK7 Rhodanese domain protein n=4 Tax=Parcubacteria group TaxID=1794811 RepID=A0A0G0MRK7_9BACT	Parcubacteria group	FALSE	0.522	83	1.633e-16	MER0125060	U32	MER0125060 - family U32 unassigned peptidases (Methanobrevibacter smithii) [U32.UPW]#U32#{peptidase unit: 26-412}~source ABQ87910~	FALSE	0.413	64	4.154e-12					0	PMX.50_00695			5	K08303	3	PMX.50_00695_Elongation_factor_Tu	NO_SP	1.00001	0	0	0	0	0
PMX.50_00696	PMX.50	C			A0A7J3DPT0_9ARCH	UniRef90_A0A7J3DPT0 Uncharacterized protein n=1 Tax=archaeon TaxID=1906665 RepID=A0A7J3DPT0_9ARCH	archaeon	FALSE	0.677	259	1.158e-75								SLOG cluster4 family [PF18306.3]				0	PMX.50_00696			34			PMX.50_00696_Cytokinin_riboside_5_-monophosphate_phosphoribohydrolase	NO_SP	1.00003	0	0	0	0	0
PMX.50_00697	PMX.50	C			A0A1V5X4P0_9BACT	UniRef90_A0A1V5X4P0 23S rRNA (Guanine(745)-N(1))-methyltransferase n=1 Tax=Parcubacteria group bacterium ADurb.Bin216 TaxID=1852939 RepID=A0A1V5X4P0_9BACT	Parcubacteria group bacterium ADurb.Bin216	FALSE	0.558	237	2.439e-67								Methyltransferase domain [PF08241.14]; Methyltransferase domain [PF13847.8]; Methyltransferase domain [PF13489.8]; Methyltransferase domain [PF13649.8]; ubiE/COQ5 methyltransferase family [PF01209.20]; Methyltransferase domain [PF08242.14]; Mycolic acid cyclopropane synthetase [PF02353.22]; mRNA capping enzyme [PF03291.18]; Methionine biosynthesis protein MetW [PF07021.14]; Protein of unknown fun…				0	PMX.50_00697	K15444	TRM9; tRNA (uracil-5-)-methyltransferase TRM9 [EC:2.1.1.229]	33			PMX.50_00697_Demethylrebeccamycin-D-glucose_O-methyltransferase	NO_SP	1.00003	0	0	0	0	0
PMX.50_00698	PMX.50	B	K07739	elongator complex protein 3 [EC:2.3.1.48]	A0A1J5H810_9BACT	UniRef90_A0A1J5H810 Elp3 domain-containing protein n=4 Tax=Parcubacteria group TaxID=1794811 RepID=A0A1J5H810_9BACT	Parcubacteria group	TRUE	0.637	644	1.75e-202								Radical_SAM C-terminal domain [PF16199.7]				0	PMX.50_00698	K07739	ELP3, KAT9; elongator complex protein 3 [EC:2.3.1.48]	163			PMX.50_00698_tRNA_uridine_34__acetyltransferase	NO_SP	1	0	0	0	0	0
PMX.50_00699	PMX.50	B	K07133	uncharacterized protein	K1XD63_9BACT	UniRef90_K1XD63 Uncharacterized protein n=2 Tax=Bacteria TaxID=2 RepID=K1XD63_9BACT	Bacteria	TRUE	0.589	478	6.876e-147								AAA domain [PF13173.8]; Domain of unknown function (DUF4143) [PF13635.8]				0	PMX.50_00699	K07133	K07133; uncharacterized protein	109			PMX.50_00699_hypothetical_protein	NO_SP	1.00001	0	0	0	0	0
PMX.50_00700	PMX.50	B			A0A2M7EB78_9BACT	UniRef90_A0A2M7EB78 NGG1p interacting factor NIF3 n=5 Tax=Candidatus Nealsonbacteria TaxID=1817911 RepID=A0A2M7EB78_9BACT	Candidatus Nealsonbacteria	TRUE	0.718	454	1.288e-140								NIF3 (NGG1p interacting factor 3) [PF01784.20]				0	PMX.50_00700			171			PMX.50_00700_hypothetical_protein	NO_SP	1.00002	0	0	0	0	0
PMX.50_00701	PMX.50	B	K00986	RNA-directed DNA polymerase [EC:2.7.7.49]	A0A2H0PVV0_9BACT	UniRef90_A0A2H0PVV0 RNA-dependent DNA polymerase n=1 Tax=Candidatus Brennerbacteria bacterium CG11_big_fil_rev_8_21_14_0_20_43_10 TaxID=1974523 RepID=A0A2H0PVV0_9BACT	Candidatus Brennerbacteria bacterium CG11_big_fil_rev_8_21_14_0_20_43_10	TRUE	0.548	362	1.714e-108								Reverse transcriptase (RNA-dependent DNA polymerase) [PF00078.29]		REFSEQ reverse transcriptase; Xu	Xu	0	PMX.50_00701	K00986	ltrA; RNA-directed DNA polymerase [EC:2.7.7.49]	104			PMX.50_00701_hypothetical_protein	NO_SP	1.00001	0	0	0	0	0
PMX.50_00702	PMX.50	C			A0A2G9YED4_9BACT	UniRef90_A0A2G9YED4 Four helix bundle protein n=1 Tax=Parcubacteria group bacterium CG23_combo_of_CG06-09_8_20_14_all_35_9 TaxID=2014336 RepID=A0A2G9YED4_9BACT	Parcubacteria group bacterium CG23_combo_of_CG06-09_8_20_14_all_35_9	FALSE	0.628	134	9.921e-34								23S rRNA-intervening sequence protein [PF05635.13]		REFSEQ diversity-generating retroelement protein Avd; Xu	Xu	0	PMX.50_00702			42			PMX.50_00702_hypothetical_protein	NO_SP	1	0	0	0	0	0

## Sheet: Table S5
Table S5. Summary of the annotation of metagenomic binPMX.108 using DRAM, BlastKOALA, and SignalP annotation software.
	DRAM annotation																							BlastKOALA annotation						SignalP-6.0-SLOW
	fasta	rank	kegg_id	kegg_hit	uniref_id	uniref_hit	uniref_taxonomy	uniref_RBH	uniref_identity	uniref_bitScore	uniref_eVal	peptidase_id	peptidase_family	peptidase_hit	peptidase_RBH	peptidase_identity	peptidase_bitScore	peptidase_eVal	pfam_hits	cazy_hits	vogdb_description	vogdb_categories	heme_regulatory_motif_count	Query	KO	Definition	Score	Second best	N	# ID	Prediction	OTHER	SP(Sec/SPI)	LIPO(Sec/SPII)	TAT(Tat/SPI)	TATLIPO(Sec/SPII)	PILIN(Sec/SPIII)	CS Position
PMX.108_00001	PMX.108	B	K03424	TatD DNase family protein [EC:3.1.21.-]	A0A1V5X172_9BACT	UniRef90_A0A1V5X172 Putative deoxyribonuclease YcfH n=1 Tax=Parcubacteria group bacterium ADurb.Bin216 TaxID=1852939 RepID=A0A1V5X172_9BACT	Parcubacteria group bacterium ADurb.Bin216	TRUE	0.95	545	5.019e-173								TatD related DNase [PF01026.23]				0	PMX.108_00001	K03424	tatD; TatD DNase family protein [EC:3.1.21.-]	84			PMX.108_00001_D-aminoacyl-tRNA_deacylase	NO_SP	0.999994	0	0	0	0	0
PMX.108_00002	PMX.108	B	K01874	methionyl-tRNA synthetase [EC:6.1.1.10]	A0A1V5X145_9BACT	UniRef90_A0A1V5X145 Methionine--tRNA ligase n=1 Tax=Parcubacteria group bacterium ADurb.Bin216 TaxID=1852939 RepID=A0A1V5X145_9BACT	Parcubacteria group bacterium ADurb.Bin216	TRUE	0.985	1008	0								tRNA synthetases class I (M) [PF09334.13]; tRNA synthetases class I (I, L, M and V) [PF00133.24]; Anticodon binding domain of methionyl tRNA ligase [PF19303.1]; tRNA synthetases class I (C) catalytic domain [PF01406.21]; Anticodon-binding domain of tRNA ligase [PF08264.15]				0	PMX.108_00002	K01874	MARS, metG; methionyl-tRNA synthetase [EC:6.1.1.10]	211			PMX.108_00002_Methionine--tRNA_ligase	NO_SP	0.999997	0	0	0	0	0
PMX.108_00003	PMX.108	B			A0A1V5X1C1_9BACT	UniRef90_A0A1V5X1C1 Pheromone autoinducer 2 transporter n=1 Tax=Parcubacteria group bacterium ADurb.Bin216 TaxID=1852939 RepID=A0A1V5X1C1_9BACT	Parcubacteria group bacterium ADurb.Bin216	TRUE	0.877	625	1.576e-199								AI-2E family transporter [PF01594.18]				0	PMX.108_00003			59			PMX.108_00003_Putative_transport_protein_YhhT	NO_SP	1.00002	0	0	0	0	0
PMX.108_00004	PMX.108	B	K07263,K07263	zinc protease [EC:3.4.24.-]; zinc protease [EC:3.4.24.-]	A0A1V5X150_9BACT	UniRef90_A0A1V5X150 Protease 3 n=1 Tax=Parcubacteria group bacterium ADurb.Bin216 TaxID=1852939 RepID=A0A1V5X150_9BACT	Parcubacteria group bacterium ADurb.Bin216	TRUE	0.939	831	4.388e-269	MER0921490	M16B	MER0921490 - subfamily M16B unassigned peptidases () [M16.UPB]#M16B#{peptidase unit: 8-358}~source K2GGW6~	FALSE	0.516	338	5.099e-101	Insulinase (Peptidase family M16) [PF00675.22]; Peptidase M16 inactive domain [PF05193.23]				0	PMX.108_00004			152			PMX.108_00004_putative_zinc_protease	NO_SP	1.00001	0	0	0	0	0
PMX.108_00005	PMX.108	B			A0A1V5X166_9BACT	UniRef90_A0A1V5X166 Uncharacterized protein n=1 Tax=Parcubacteria group bacterium ADurb.Bin216 TaxID=1852939 RepID=A0A1V5X166_9BACT	Parcubacteria group bacterium ADurb.Bin216	TRUE	0.91	658	1.253e-210												0	PMX.108_00005			1	K03529	1	PMX.108_00005_hypothetical_protein	NO_SP	0.999998	0	0	0	0	0
PMX.108_00006	PMX.108	C			A0A1V5X124_9BACT	UniRef90_A0A1V5X124 Uncharacterized protein n=1 Tax=Parcubacteria group bacterium ADurb.Bin216 TaxID=1852939 RepID=A0A1V5X124_9BACT	Parcubacteria group bacterium ADurb.Bin216	FALSE	0.966	267	2.27e-79												0	PMX.108_00006						PMX.108_00006_hypothetical_protein	PILIN	0.499994	0	0	0	0	0.500001	CS pos: 3-4. Pr: 0.4327
PMX.108_00007	PMX.108	B			A0A1V5X134_9BACT	UniRef90_A0A1V5X134 Uncharacterized protein n=1 Tax=Parcubacteria group bacterium ADurb.Bin216 TaxID=1852939 RepID=A0A1V5X134_9BACT	Parcubacteria group bacterium ADurb.Bin216	TRUE	0.963	1094	0												0	PMX.108_00007			8	K19355	1	PMX.108_00007_hypothetical_protein	NO_SP	0.888342	0.111616	1.9e-05	1.5e-05	2e-05	1.3e-05
PMX.108_00008	PMX.108	C			A0A1V5X177_9BACT	UniRef90_A0A1V5X177 Uncharacterized protein n=1 Tax=Parcubacteria group bacterium ADurb.Bin216 TaxID=1852939 RepID=A0A1V5X177_9BACT	Parcubacteria group bacterium ADurb.Bin216	FALSE	0.894	200	1.095e-56												0	PMX.108_00008			3	K01233	1	PMX.108_00008_hypothetical_protein	NO_SP	0.999997	0	0	0	0	0
PMX.108_00009	PMX.108	B	K01870	isoleucyl-tRNA synthetase [EC:6.1.1.5]	A0A1V5X1E2_9BACT	UniRef90_A0A1V5X1E2 Isoleucine--tRNA ligase n=1 Tax=Parcubacteria group bacterium ADurb.Bin216 TaxID=1852939 RepID=A0A1V5X1E2_9BACT	Parcubacteria group bacterium ADurb.Bin216	TRUE	0.963	1998	0								tRNA synthetases class I (I, L, M and V) [PF00133.24]; Domain of unknown function (DUF5915) [PF19302.1]; Anticodon-binding domain of tRNA ligase [PF08264.15]; tRNA synthetases class I (M) [PF09334.13]				0	PMX.108_00009	K01870	IARS, ileS; isoleucyl-tRNA synthetase [EC:6.1.1.5]	336			PMX.108_00009_Isoleucine--tRNA_ligase_2	NO_SP	1	0	0	0	0	0
PMX.108_00010	PMX.108	B			A0A1V5X168_9BACT	UniRef90_A0A1V5X168 2,3-bisphosphoglycerate-dependent phosphoglycerate mutase n=1 Tax=Parcubacteria group bacterium ADurb.Bin216 TaxID=1852939 RepID=A0A1V5X168_9BACT	Parcubacteria group bacterium ADurb.Bin216	TRUE	0.94	387	1.091e-119								Histidine phosphatase superfamily (branch 1) [PF00300.24]				0	PMX.108_00010	K01834	PGAM, gpmA; 2,3-bisphosphoglycerate-dependent phosphoglycerate mutase [EC:5.4.2.11]	25	K15634	5	PMX.108_00010_Putative_phosphoserine_phosphatase_2	NO_SP	1.00002	0	0	0	0	0
PMX.108_00011	PMX.108	B			A0A1V5X161_9BACT	UniRef90_A0A1V5X161 CAI-1 autoinducer sensor kinase/phosphatase CqsS n=1 Tax=Parcubacteria group bacterium ADurb.Bin216 TaxID=1852939 RepID=A0A1V5X161_9BACT	Parcubacteria group bacterium ADurb.Bin216	TRUE	0.927	679	6.451e-218								Response regulator receiver domain [PF00072.26]; Histidine kinase-, DNA gyrase B-, and HSP90-like ATPase [PF02518.28]				0	PMX.108_00011			14	K11527	7	PMX.108_00011_Regulator_of_RpoS	NO_SP	1	0	0	0	0	0
PMX.108_00012	PMX.108	B			A0A1V5X133_9BACT	UniRef90_A0A1V5X133 Sensor histidine kinase MtrB n=1 Tax=Parcubacteria group bacterium ADurb.Bin216 TaxID=1852939 RepID=A0A1V5X133_9BACT	Parcubacteria group bacterium ADurb.Bin216	TRUE	0.861	537	1.4e-169								Response regulator receiver domain [PF00072.26]				0	PMX.108_00012			10	K11527	1	PMX.108_00012_Regulator_of_RpoS	NO_SP	1.00002	0	0	0	0	0
PMX.108_00013	PMX.108	B			A0A1V5X1B3_9BACT	UniRef90_A0A1V5X1B3 Multifunctional CCA protein n=1 Tax=Parcubacteria group bacterium ADurb.Bin216 TaxID=1852939 RepID=A0A1V5X1B3_9BACT	Parcubacteria group bacterium ADurb.Bin216	TRUE	0.946	754	2.17e-243								HD domain [PF01966.24]				0	PMX.108_00013	K00974	cca; tRNA nucleotidyltransferase (CCA-adding enzyme) [EC:2.7.7.72 3.1.3.- 3.1.4.-]	48			PMX.108_00013_Multifunctional_CCA_protein	NO_SP	1.00002	0	0	0	0	0
PMX.108_00014	PMX.108	B			A0A1V5X139_9BACT	UniRef90_A0A1V5X139 Uncharacterized protein n=1 Tax=Parcubacteria group bacterium ADurb.Bin216 TaxID=1852939 RepID=A0A1V5X139_9BACT	Parcubacteria group bacterium ADurb.Bin216	TRUE	0.974	386	1.402e-119												0	PMX.108_00014			3	K01749	1	PMX.108_00014_hypothetical_protein	NO_SP	1.00002	0	0	0	0	0
PMX.108_00015	PMX.108	B	K01887	arginyl-tRNA synthetase [EC:6.1.1.19]	A0A1V5X155_9BACT	UniRef90_A0A1V5X155 Arginine--tRNA ligase n=1 Tax=Parcubacteria group bacterium ADurb.Bin216 TaxID=1852939 RepID=A0A1V5X155_9BACT	Parcubacteria group bacterium ADurb.Bin216	TRUE	0.968	1096	0								tRNA synthetases class I (R) [PF00750.21]; DALR anticodon binding domain [PF05746.17]; Arginyl tRNA synthetase N terminal domain [PF03485.18]; tRNA synthetases class I (K) [PF01921.20]				0	PMX.108_00015	K01887	RARS, argS; arginyl-tRNA synthetase [EC:6.1.1.19]	198			PMX.108_00015_Arginine--tRNA_ligase	NO_SP	1.00002	0	0	0	0	0
PMX.108_00016	PMX.108	C	K03664	SsrA-binding protein	A0A2H0FGJ2_9BACT	UniRef90_A0A2H0FGJ2 SsrA-binding protein n=1 Tax=Candidatus Nealsonbacteria bacterium CG18_big_fil_WC_8_21_14_2_50_37_10 TaxID=1974717 RepID=A0A2H0FGJ2_9BACT	Candidatus Nealsonbacteria bacterium CG18_big_fil_WC_8_21_14_2_50_37_10	FALSE	0.59	181	5.952e-49								SmpB protein [PF01668.20]		sp|A6TCM7|SSRP_KLEP7 SsrA-binding protein; Xu	Xu	0	PMX.108_00016	K03664	smpB; SsrA-binding protein	83			PMX.108_00016_SsrA-binding_protein	NO_SP	1.00003	0	0	0	0	0
PMX.108_00018	PMX.108	C	K02520	translation initiation factor IF-3	A0A1V5X4M8_9BACT	UniRef90_A0A1V5X4M8 Translation initiation factor IF-3 n=1 Tax=Parcubacteria group bacterium ADurb.Bin216 TaxID=1852939 RepID=A0A1V5X4M8_9BACT	Parcubacteria group bacterium ADurb.Bin216	FALSE	0.927	338	2.738e-103								Translation initiation factor IF-3, N-terminal domain [PF05198.18]; Translation initiation factor IF-3, C-terminal domain [PF00707.24]		sp|O67653|IF3_AQUAE Translation initiation factor IF-3; Xh	Xh	0	PMX.108_00018	K02520	infC, MTIF3; translation initiation factor IF-3	52			PMX.108_00018_Translation_initiation_factor_IF-3	NO_SP	1.00005	0	0	0	0	0
PMX.108_00019	PMX.108	C	K02916	large subunit ribosomal protein L35	A0A1V5X4M3_9BACT	UniRef90_A0A1V5X4M3 50S ribosomal protein L35 n=1 Tax=Parcubacteria group bacterium ADurb.Bin216 TaxID=1852939 RepID=A0A1V5X4M3_9BACT	Parcubacteria group bacterium ADurb.Bin216	FALSE	0.86	124	5.596e-31								Ribosomal protein L35 [PF01632.21]				0	PMX.108_00019	K02916	RP-L35, MRPL35, rpmI; large subunit ribosomal protein L35	31			PMX.108_00019_50S_ribosomal_protein_L35	NO_SP	1.00001	0	0	0	0	0
PMX.108_00020	PMX.108	C	K02887	large subunit ribosomal protein L20	A0A1V5X4S3_9BACT	UniRef90_A0A1V5X4S3 50S ribosomal protein L20 n=1 Tax=Parcubacteria group bacterium ADurb.Bin216 TaxID=1852939 RepID=A0A1V5X4S3_9BACT	Parcubacteria group bacterium ADurb.Bin216	FALSE	0.913	222	4.788e-64								Ribosomal protein L20 [PF00453.20]				0	PMX.108_00020	K02887	RP-L20, MRPL20, rplT; large subunit ribosomal protein L20	74			PMX.108_00020_50S_ribosomal_protein_L20	NO_SP	0.999973	0	0	0	0	0
PMX.108_00021	PMX.108	C			A0A1V5X4M5_9BACT	UniRef90_A0A1V5X4M5 Uncharacterized protein n=1 Tax=Parcubacteria group bacterium ADurb.Bin216 TaxID=1852939 RepID=A0A1V5X4M5_9BACT	Parcubacteria group bacterium ADurb.Bin216	FALSE	0.952	192	2.595e-54												0	PMX.108_00021			2	K00721	1	PMX.108_00021_hypothetical_protein	NO_SP	1.00001	0	0	0	0	0
PMX.108_00022	PMX.108	B			A0A1V5X4U4_9BACT	UniRef90_A0A1V5X4U4 ThiI domain-containing protein n=1 Tax=Parcubacteria group bacterium ADurb.Bin216 TaxID=1852939 RepID=A0A1V5X4U4_9BACT	Parcubacteria group bacterium ADurb.Bin216	TRUE	0.963	618	7.785e-198								Thiamine biosynthesis protein (ThiI) [PF02568.16]; tRNA methyl transferase [PF03054.18]; NFACT protein RNA binding domain [PF18297.3]				1	PMX.108_00022	K00566	mnmA, trmU; tRNA-uridine 2-sulfurtransferase [EC:2.8.1.13]	102			PMX.108_00022_tRNA_sulfurtransferase	NO_SP	1.00002	0	0	0	0	0
PMX.108_00023	PMX.108	B	K02347	DNA polymerase (family X)	A0A1V5X4N1_9BACT	UniRef90_A0A1V5X4N1 DNA polymerase beta n=1 Tax=Parcubacteria group bacterium ADurb.Bin216 TaxID=1852939 RepID=A0A1V5X4N1_9BACT	Parcubacteria group bacterium ADurb.Bin216	TRUE	0.945	1146	0								DNA polymerase beta thumb [PF14791.8]; Helix-hairpin-helix domain [PF14716.8]; Helix-hairpin-helix domain [PF14520.8]				0	PMX.108_00023	K02347	polX, dpx; DNA polymerase (family X)	222			PMX.108_00023_DNA_polymerase_3_-5__exonuclease_PolX	NO_SP	1.00003	0	0	0	0	0
PMX.108_00024	PMX.108	B			A0A1V5X4M4_9BACT	UniRef90_A0A1V5X4M4 Major Facilitator Superfamily protein n=1 Tax=Parcubacteria group bacterium ADurb.Bin216 TaxID=1852939 RepID=A0A1V5X4M4_9BACT	Parcubacteria group bacterium ADurb.Bin216	TRUE	0.936	408	5.63e-127												0	PMX.108_00024			8	K08161	1	PMX.108_00024_hypothetical_protein	NO_SP	1.00001	0	0	0	0	0
PMX.108_00025	PMX.108	C			A0A1V5X4M6_9BACT	UniRef90_A0A1V5X4M6 Transcription elongation factor GreA n=1 Tax=Parcubacteria group bacterium ADurb.Bin216 TaxID=1852939 RepID=A0A1V5X4M6_9BACT	Parcubacteria group bacterium ADurb.Bin216	FALSE	0.932	301	8.073e-91								Transcription elongation factor, GreA/GreB, C-term [PF01272.21]				0	PMX.108_00025	K03624	greA; transcription elongation factor GreA	40			PMX.108_00025_Transcription_elongation_factor_GreA	NO_SP	1.00001	0	0	0	0	0
PMX.108_00026	PMX.108	B	K07082	UPF0755 protein	A0A1V5X4P3_9BACT	UniRef90_A0A1V5X4P3 Endolytic murein transglycosylase n=1 Tax=Parcubacteria group bacterium ADurb.Bin216 TaxID=1852939 RepID=A0A1V5X4P3_9BACT	Parcubacteria group bacterium ADurb.Bin216	TRUE	0.939	687	9.364e-221								YceG-like family [PF02618.18]				0	PMX.108_00026	K07082	K07082; UPF0755 protein	110			PMX.108_00026_Endolytic_murein_transglycosylase	NO_SP	0.999956	2.7e-05	0	0	0	0
PMX.108_00027	PMX.108	B			A0A1V5X4P4_9BACT	UniRef90_A0A1V5X4P4 Uncharacterized protein n=1 Tax=Parcubacteria group bacterium ADurb.Bin216 TaxID=1852939 RepID=A0A1V5X4P4_9BACT	Parcubacteria group bacterium ADurb.Bin216	TRUE	0.975	857	3.239e-278								PHP-associated [PF13263.8]				0	PMX.108_00027			92	K03657	4	PMX.108_00027_hypothetical_protein	NO_SP	1.00001	0	0	0	0	0
PMX.108_00028	PMX.108	C			A0A1V5X4N8_9BACT	UniRef90_A0A1V5X4N8 Uncharacterized protein n=1 Tax=Parcubacteria group bacterium ADurb.Bin216 TaxID=1852939 RepID=A0A1V5X4N8_9BACT	Parcubacteria group bacterium ADurb.Bin216	FALSE	0.874	298	1.184e-89												0	PMX.108_00028						PMX.108_00028_hypothetical_protein	NO_SP	1.00004	0	0	0	0	0
PMX.108_00029	PMX.108	B			A0A1V5X4T1_9BACT	UniRef90_A0A1V5X4T1 Uncharacterized protein n=1 Tax=Parcubacteria group bacterium ADurb.Bin216 TaxID=1852939 RepID=A0A1V5X4T1_9BACT	Parcubacteria group bacterium ADurb.Bin216	TRUE	0.934	437	1.573e-136								SLOG cluster4 family [PF18306.3]				0	PMX.108_00029			29			PMX.108_00029_hypothetical_protein	NO_SP	1.00001	0	0	0	0	0
PMX.108_00030	PMX.108	B			A0A1V5X4P0_9BACT	UniRef90_A0A1V5X4P0 23S rRNA (Guanine(745)-N(1))-methyltransferase n=1 Tax=Parcubacteria group bacterium ADurb.Bin216 TaxID=1852939 RepID=A0A1V5X4P0_9BACT	Parcubacteria group bacterium ADurb.Bin216	TRUE	0.987	481	7.67e-152								Methyltransferase domain [PF08241.14]; Methyltransferase domain [PF13489.8]; Methyltransferase domain [PF13649.8]; Methyltransferase domain [PF13847.8]; ubiE/COQ5 methyltransferase family [PF01209.20]; Methyltransferase domain [PF08242.14]; Mycolic acid cyclopropane synthetase [PF02353.22]; Tellurite resistance protein TehB [PF03848.16]; mRNA capping enzyme [PF03291.18]; Protein of unknown functi…				0	PMX.108_00030	K15444	TRM9; tRNA (uracil-5-)-methyltransferase TRM9 [EC:2.1.1.229]	30			PMX.108_00030_2-methoxy-6-polyprenyl-1,4-benzoquinol_methylase,_mitochondrial	NO_SP	1.00002	0	0	0	0	0
PMX.108_00031	PMX.108	B	K07739	elongator complex protein 3 [EC:2.3.1.48]	A0A1V5X4U9_9BACT	UniRef90_A0A1V5X4U9 tRNA uridine(34) acetyltransferase n=1 Tax=Parcubacteria group bacterium ADurb.Bin216 TaxID=1852939 RepID=A0A1V5X4U9_9BACT	Parcubacteria group bacterium ADurb.Bin216	TRUE	0.95	1071	0								Radical_SAM C-terminal domain [PF16199.7]				0	PMX.108_00031	K07739	ELP3, KAT9; elongator complex protein 3 [EC:2.3.1.48]	174			PMX.108_00031_tRNA_uridine_34__acetyltransferase	NO_SP	1.00002	0	0	0	0	0
PMX.108_00032	PMX.108	B			A0A1V5X4P5_9BACT	UniRef90_A0A1V5X4P5 Uncharacterized protein n=1 Tax=Parcubacteria group bacterium ADurb.Bin216 TaxID=1852939 RepID=A0A1V5X4P5_9BACT	Parcubacteria group bacterium ADurb.Bin216	TRUE	0.948	714	5.392e-230												0	PMX.108_00032						PMX.108_00032_hypothetical_protein	NO_SP	1.00001	0	0	0	0	0
PMX.108_00033	PMX.108	B			A0A1V5X4P1_9BACT	UniRef90_A0A1V5X4P1 Type II secretion system protein G n=1 Tax=Parcubacteria group bacterium ADurb.Bin216 TaxID=1852939 RepID=A0A1V5X4P1_9BACT	Parcubacteria group bacterium ADurb.Bin216	TRUE	0.975	931	3.298e-303								Sulfatase-modifying factor enzyme 1 [PF03781.18]				0	PMX.108_00033			3	K02456	1	PMX.108_00033_hypothetical_protein	PILIN	0	0	0	0	0	0.999982	CS pos: 7-8. Pr: 0.7941
PMX.108_00034	PMX.108	B			A0A1V5X4N9_9BACT	UniRef90_A0A1V5X4N9 Type II secretion system protein E n=1 Tax=Parcubacteria group bacterium ADurb.Bin216 TaxID=1852939 RepID=A0A1V5X4N9_9BACT	Parcubacteria group bacterium ADurb.Bin216	TRUE	0.943	869	5.186e-282								Type II/IV secretion system protein [PF00437.22]				0	PMX.108_00034	K02652	pilB; type IV pilus assembly protein PilB	57	K02454	52	PMX.108_00034_Type_II_secretion_system_protein_E	NO_SP	0.999996	0	0	0	0	0
PMX.108_00035	PMX.108	B	K03551	holliday junction DNA helicase RuvB [EC:3.6.4.12]	A0A1V5X4Z5_9BACT	UniRef90_A0A1V5X4Z5 Holliday junction ATP-dependent DNA helicase RuvB n=1 Tax=Parcubacteria group bacterium ADurb.Bin216 TaxID=1852939 RepID=A0A1V5X4Z5_9BACT	Parcubacteria group bacterium ADurb.Bin216	TRUE	0.938	655	7.395e-210								Holliday junction DNA helicase RuvB P-loop domain [PF05496.14]; RuvB C-terminal winged helix domain [PF05491.15]; RuvB AAA lid domain [PF17864.3]; ATPase family associated with various cellular activities (AAA) [PF00004.31]; AAA domain (dynein-related subfamily) [PF07728.16]; Bacterial dnaA protein [PF00308.20]				0	PMX.108_00035	K03551	ruvB; holliday junction DNA helicase RuvB [EC:5.6.2.4]	174			PMX.108_00035_Holliday_junction_ATP-dependent_DNA_helicase_RuvB	NO_SP	1.00003	0	0	0	0	0
PMX.108_00036	PMX.108	B			A0A1V5X4P8_9BACT	UniRef90_A0A1V5X4P8 LTD domain-containing protein n=1 Tax=Parcubacteria group bacterium ADurb.Bin216 TaxID=1852939 RepID=A0A1V5X4P8_9BACT	Parcubacteria group bacterium ADurb.Bin216	TRUE	0.932	441	4.118e-138								Lamin Tail Domain [PF00932.21]				0	PMX.108_00036			5	K07004	1	PMX.108_00036_hypothetical_protein	SP	0.000417	0.998724	0.000249	0.000236	0.000189	0.000175	CS pos: 21-22. Pr: 0.9783
PMX.108_00037	PMX.108	B	K18189	translational activator of cytochrome c oxidase 1	A0A1V5X4Q1_9BACT	UniRef90_A0A1V5X4Q1 Probable transcriptional regulatory protein BWY21_00213 n=1 Tax=Parcubacteria group bacterium ADurb.Bin216 TaxID=1852939 RepID=A0A1V5X4Q1_9BACT	Parcubacteria group bacterium ADurb.Bin216	TRUE	0.951	478	1.914e-150	MER1153440	M20A	MER1153440 - subfamily M20A non-peptidase homologues (Paraoerskovia marina) [M20.UNA]#M20A#{peptidase unit: 39-214}~source WP_029253489~	FALSE	0.421	102	9.888e-23	Transcriptional regulator [PF01709.22]				0	PMX.108_00037			129			PMX.108_00037_putative_transcriptional_regulatory_protein	NO_SP	1.00001	0	0	0	0	0
PMX.108_00038	PMX.108	C	K01159	crossover junction endodeoxyribonuclease RuvC [EC:3.1.22.4]	A0A1V5X4P2_9BACT	UniRef90_A0A1V5X4P2 Crossover junction endodeoxyribonuclease RuvC n=1 Tax=Parcubacteria group bacterium ADurb.Bin216 TaxID=1852939 RepID=A0A1V5X4P2_9BACT	Parcubacteria group bacterium ADurb.Bin216	FALSE	0.964	331	4.746e-101								Crossover junction endodeoxyribonuclease RuvC [PF02075.19]		sp|O57229|RUVV_VACCA Holliday junction resolvase; XhXr	Xr;Xh	0	PMX.108_00038	K01159	ruvC; crossover junction endodeoxyribonuclease RuvC [EC:3.1.21.10]	75			PMX.108_00038_Crossover_junction_endodeoxyribonuclease_RuvC	NO_SP	0.99999	0	0	0	0	0
PMX.108_00039	PMX.108	B	K01866	tyrosyl-tRNA synthetase [EC:6.1.1.1]	A0A1V5X4T8_9BACT	UniRef90_A0A1V5X4T8 Tyrosyl-tRNA synthetase n=1 Tax=Parcubacteria group bacterium ADurb.Bin216 TaxID=1852939 RepID=A0A1V5X4T8_9BACT	Parcubacteria group bacterium ADurb.Bin216	TRUE	0.951	815	4.954e-264								tRNA synthetases class I (W and Y) [PF00579.27]; tRNA synthetases class I (I, L, M and V) [PF00133.24]		sp|Q7MCN7|SYY1_VIBVY Tyrosine--tRNA ligase 1; Xh	Xh	0	PMX.108_00039	K01866	YARS, tyrS; tyrosyl-tRNA synthetase [EC:6.1.1.1]	151			PMX.108_00039_Tyrosine--tRNA_ligase	NO_SP	1.00002	0	0	0	0	0
PMX.108_00040	PMX.108	B	K05366	penicillin-binding protein 1A [EC:2.4.1.129 3.4.16.4]	A0A1V5X4Q2_9BACT	UniRef90_A0A1V5X4Q2 Penicillin-insensitive transglycosylase n=1 Tax=Parcubacteria group bacterium ADurb.Bin216 TaxID=1852939 RepID=A0A1V5X4Q2_9BACT	Parcubacteria group bacterium ADurb.Bin216	TRUE	0.951	1445	0								Transglycosylase [PF00912.24]; Penicillin binding protein transpeptidase domain [PF00905.24]	GT51 murein polymerase (EC 2.4.1.129). [GT51]			0	PMX.108_00040	K05366	mrcA; penicillin-binding protein 1A [EC:2.4.1.129 3.4.16.4]	120			PMX.108_00040_Biosynthetic_peptidoglycan_transglycosylase	NO_SP	0.999997	0	0	0	0	0
PMX.108_00041	PMX.108	B			A0A1V5X4V7_9BACT	UniRef90_A0A1V5X4V7 NIF3 (NGG1p interacting factor 3) n=1 Tax=Parcubacteria group bacterium ADurb.Bin216 TaxID=1852939 RepID=A0A1V5X4V7_9BACT	Parcubacteria group bacterium ADurb.Bin216	TRUE	0.93	616	1.184e-196								NIF3 (NGG1p interacting factor 3) [PF01784.20]				0	PMX.108_00041			189			PMX.108_00041_hypothetical_protein	NO_SP	1.00002	0	0	0	0	0
PMX.108_00042	PMX.108	B	K05837	rod shape determining protein RodA	A0A1V5X4P7_9BACT	UniRef90_A0A1V5X4P7 Rod shape-determining protein RodA n=1 Tax=Parcubacteria group bacterium ADurb.Bin216 TaxID=1852939 RepID=A0A1V5X4P7_9BACT	Parcubacteria group bacterium ADurb.Bin216	TRUE	0.928	713	2.015e-229								Cell cycle protein [PF01098.21]				0	PMX.108_00042	K05837	rodA, mrdB; rod shape determining protein RodA	155			PMX.108_00042_Peptidoglycan_glycosyltransferase_MrdB	NO_SP	0.999978	0	0	0	0	0
PMX.108_00043	PMX.108	B	K01972	DNA ligase (NAD+) [EC:6.5.1.2]	A0A1V5X4Q5_9BACT	UniRef90_A0A1V5X4Q5 DNA ligase n=1 Tax=Parcubacteria group bacterium ADurb.Bin216 TaxID=1852939 RepID=A0A1V5X4Q5_9BACT	Parcubacteria group bacterium ADurb.Bin216	TRUE	0.946	1369	0								NAD-dependent DNA ligase adenylation domain [PF01653.20]; NAD-dependent DNA ligase OB-fold domain [PF03120.18]; Helix-hairpin-helix motif [PF12826.9]; BRCA1 C Terminus (BRCT) domain [PF00533.28]; Helix-hairpin-helix domain [PF14520.8]; NAD-dependent DNA ligase C4 zinc finger domain [PF03119.18]		sp|Q97FQ5|DNLJ2_CLOAB DNA ligase 2; XhXr	Xr;Xh	0	PMX.108_00043	K01972	E6.5.1.2, ligA, ligB; DNA ligase (NAD+) [EC:6.5.1.2]	300			PMX.108_00043_DNA_ligase	NO_SP	1.00002	0	0	0	0	0
PMX.108_00044	PMX.108	C			A0A1V5X4Q4_9BACT	UniRef90_A0A1V5X4Q4 Uncharacterized protein n=1 Tax=Parcubacteria group bacterium ADurb.Bin216 TaxID=1852939 RepID=A0A1V5X4Q4_9BACT	Parcubacteria group bacterium ADurb.Bin216	FALSE	0.921	237	2.182e-69												0	PMX.108_00044			3	K12286	2	PMX.108_00044_hypothetical_protein	PILIN	0.475274	7.9e-05	0	0	1e-06	0.524628	CS pos: 10-11. Pr: 0.3680
PMX.108_00045	PMX.108	B			A0A1V5X506_9BACT	UniRef90_A0A1V5X506 Uncharacterized protein n=1 Tax=Parcubacteria group bacterium ADurb.Bin216 TaxID=1852939 RepID=A0A1V5X506_9BACT	Parcubacteria group bacterium ADurb.Bin216	TRUE	0.936	385	3.855e-119												0	PMX.108_00045			3	K02672	2	PMX.108_00045_hypothetical_protein	PILIN	0	0	0	0	0	0.999996	CS pos: 6-7. Pr: 0.8167
PMX.108_00046	PMX.108	B			A0A1V5X4R6_9BACT	UniRef90_A0A1V5X4R6 Uncharacterized protein n=1 Tax=Parcubacteria group bacterium ADurb.Bin216 TaxID=1852939 RepID=A0A1V5X4R6_9BACT	Parcubacteria group bacterium ADurb.Bin216	TRUE	0.983	446	7.616e-140												0	PMX.108_00046						PMX.108_00046_hypothetical_protein	PILIN	1e-06	2e-06	0	0	0	0.999991	CS pos: 10-11. Pr: 0.7621
PMX.108_00047	PMX.108	C			A0A1V5X4R0_9BACT	UniRef90_A0A1V5X4R0 Uncharacterized protein n=1 Tax=Parcubacteria group bacterium ADurb.Bin216 TaxID=1852939 RepID=A0A1V5X4R0_9BACT	Parcubacteria group bacterium ADurb.Bin216	FALSE	0.934	347	3.052e-106												0	PMX.108_00047						PMX.108_00047_hypothetical_protein	PILIN	2e-06	1e-06	0	0	0	1.00001	CS pos: 8-9. Pr: 0.7240
PMX.108_00048	PMX.108	B	K02654	leader peptidase (prepilin peptidase) / N-methyltransferase [EC:3.4.23.43 2.1.1.-]	A0A1V5X4R3_9BACT	UniRef90_A0A1V5X4R3 Type 4 prepilin-like proteins leader peptide-processing enzyme n=1 Tax=Parcubacteria group bacterium ADurb.Bin216 TaxID=1852939 RepID=A0A1V5X4R3_9BACT	Parcubacteria group bacterium ADurb.Bin216	TRUE	0.96	541	6.77e-172	MER0271767	A24X	MER0271767 - family A24 unassigned peptidases () [A24.UPW]#A24X#{peptidase unit: 27-254}~source EKE19315~	FALSE	0.434	174	6.816e-47	Bacterial Peptidase A24 N-terminal domain [PF06750.15]; Type IV leader peptidase family [PF01478.20]				0	PMX.108_00048	K02654	pilD, pppA; leader peptidase (prepilin peptidase) / N-methyltransferase [EC:3.4.23.43 2.1.1.-]	68	K02236	8	PMX.108_00048_Type_4_prepilin-like_proteins_leader_peptide-processing_enzyme	NO_SP	1.00006	0	0	0	0	0
PMX.108_00049	PMX.108	C			A0A1V5X4U6_9BACT	UniRef90_A0A1V5X4U6 Type II secretion system protein G n=1 Tax=Parcubacteria group bacterium ADurb.Bin216 TaxID=1852939 RepID=A0A1V5X4U6_9BACT	Parcubacteria group bacterium ADurb.Bin216	FALSE	0.904	319	8.174e-97												0	PMX.108_00049						PMX.108_00049_hypothetical_protein	PILIN	0	0	0	0	0	0.999983	CS pos: 5-6. Pr: 0.8151
PMX.108_00050	PMX.108	C			A0A1V5X4R5_9BACT	UniRef90_A0A1V5X4R5 Type II secretion system protein G n=1 Tax=Parcubacteria group bacterium ADurb.Bin216 TaxID=1852939 RepID=A0A1V5X4R5_9BACT	Parcubacteria group bacterium ADurb.Bin216	FALSE	0.849	231	9.165e-67												0	PMX.108_00050						PMX.108_00050_hypothetical_protein	PILIN	0	0	0	0	0	0.999977	CS pos: 5-6. Pr: 0.8155
PMX.108_00051	PMX.108	C			A0A1V5X4W3_9BACT	UniRef90_A0A1V5X4W3 Putative major pilin subunit n=1 Tax=Parcubacteria group bacterium ADurb.Bin216 TaxID=1852939 RepID=A0A1V5X4W3_9BACT	Parcubacteria group bacterium ADurb.Bin216	FALSE	0.934	292	9.041e-88												0	PMX.108_00051						PMX.108_00051_Urease_accessory_protein_UreF	PILIN	0	0	0	0	0	1	CS pos: 5-6. Pr: 0.8167
PMX.108_00052	PMX.108	B			A0A1V5X4R4_9BACT	UniRef90_A0A1V5X4R4 Type II secretion system protein F n=1 Tax=Parcubacteria group bacterium ADurb.Bin216 TaxID=1852939 RepID=A0A1V5X4R4_9BACT	Parcubacteria group bacterium ADurb.Bin216	TRUE	0.899	762	1.019e-245								Type II secretion system (T2SS), protein F [PF00482.25]				0	PMX.108_00052	K02653	pilC; type IV pilus assembly protein PilC	111	K02455	13	PMX.108_00052_Type_II_secretion_system_protein_F	NO_SP	0.999987	0	0	0	0	0
PMX.108_00053	PMX.108	B	K02669	twitching motility protein PilT	A0A1V5X4R2_9BACT	UniRef90_A0A1V5X4R2 Twitching mobility protein n=1 Tax=Parcubacteria group bacterium ADurb.Bin216 TaxID=1852939 RepID=A0A1V5X4R2_9BACT	Parcubacteria group bacterium ADurb.Bin216	TRUE	0.931	694	4.468e-223								Type II/IV secretion system protein [PF00437.22]				0	PMX.108_00053	K02669	pilT; twitching motility protein PilT	167			PMX.108_00053_Twitching_mobility_protein	NO_SP	1	0	0	0	0	0
PMX.108_00054	PMX.108	B			A0A1V5X4R1_9BACT	UniRef90_A0A1V5X4R1 Type II secretion system protein E n=1 Tax=Parcubacteria group bacterium ADurb.Bin216 TaxID=1852939 RepID=A0A1V5X4R1_9BACT	Parcubacteria group bacterium ADurb.Bin216	TRUE	0.935	1150	0								Type II/IV secretion system protein [PF00437.22]; Type II secretion system (T2SS), protein E, N-terminal domain [PF05157.17]				0	PMX.108_00054	K02652	pilB; type IV pilus assembly protein PilB	191			PMX.108_00054_Type_II_secretion_system_protein_E	NO_SP	1.00003	0	0	0	0	0
PMX.108_00055	PMX.108	C			A0A1V5X532_9BACT	UniRef90_A0A1V5X532 Uncharacterized protein n=1 Tax=Parcubacteria group bacterium ADurb.Bin216 TaxID=1852939 RepID=A0A1V5X532_9BACT	Parcubacteria group bacterium ADurb.Bin216	FALSE	0.944	264	2.281e-78												0	PMX.108_00055			1	K04769	1	PMX.108_00055_hypothetical_protein	NO_SP	0.999988	7e-06	0	0	0	0
PMX.108_00056	PMX.108	B			A0A1V5X4S1_9BACT	UniRef90_A0A1V5X4S1 Uncharacterized protein n=1 Tax=Parcubacteria group bacterium ADurb.Bin216 TaxID=1852939 RepID=A0A1V5X4S1_9BACT	Parcubacteria group bacterium ADurb.Bin216	TRUE	0.935	406	3.563e-126												0	PMX.108_00056						PMX.108_00056_hypothetical_protein	NO_SP	0.999996	1e-06	0	0	0	0
PMX.108_00057	PMX.108	C			A0A1V5X4R8_9BACT	UniRef90_A0A1V5X4R8 Uncharacterized protein n=1 Tax=Parcubacteria group bacterium ADurb.Bin216 TaxID=1852939 RepID=A0A1V5X4R8_9BACT	Parcubacteria group bacterium ADurb.Bin216	FALSE	0.893	331	7.072e-101												0	PMX.108_00057						PMX.108_00057_hypothetical_protein	NO_SP	0.999052	0	0	0	0	0.000942
PMX.108_00058	PMX.108	B	K02662	type IV pilus assembly protein PilM	A0A1V5X4R9_9BACT	UniRef90_A0A1V5X4R9 Competence protein A n=1 Tax=Parcubacteria group bacterium ADurb.Bin216 TaxID=1852939 RepID=A0A1V5X4R9_9BACT	Parcubacteria group bacterium ADurb.Bin216	TRUE	0.943	720	8.266e-232								Type IV pilus assembly protein PilM; [PF11104.10]; Cell division protein FtsA [PF14450.8]				0	PMX.108_00058	K02662	pilM; type IV pilus assembly protein PilM	42			PMX.108_00058_Cell_division_protein_FtsA	NO_SP	1.00002	0	0	0	0	0
PMX.108_00059	PMX.108	C	K02242	competence protein ComFC	A0A1V5X4W1_9BACT	UniRef90_A0A1V5X4W1 DNA utilization protein GntX n=1 Tax=Parcubacteria group bacterium ADurb.Bin216 TaxID=1852939 RepID=A0A1V5X4W1_9BACT	Parcubacteria group bacterium ADurb.Bin216	FALSE	0.935	290	3.047e-87								Phosphoribosyl transferase domain [PF00156.29]; Phosphoribosyl synthetase-associated domain [PF14572.8]				0	PMX.108_00059			18	K02242	1	PMX.108_00059_Putative_ribose-phosphate_pyrophosphokinase	NO_SP	1.00001	0	0	0	0	0
PMX.108_00061	PMX.108	C	K13993	HSP20 family protein	A0A1V5X4S7_9BACT	UniRef90_A0A1V5X4S7 Spore protein SP21 n=1 Tax=Parcubacteria group bacterium ADurb.Bin216 TaxID=1852939 RepID=A0A1V5X4S7_9BACT	Parcubacteria group bacterium ADurb.Bin216	FALSE	0.958	288	1.161e-86								Hsp20/alpha crystallin family [PF00011.23]; HSP20-like domain found in ArsA [PF17886.3]				0	PMX.108_00061	K13993	HSP20; HSP20 family protein	38			PMX.108_00061_Small_heat_shock_protein_IbpA	NO_SP	1.00002	0	0	0	0	0
PMX.108_00062	PMX.108	B			A0A1V5X4X3_9BACT	UniRef90_A0A1V5X4X3 Uncharacterized protein n=1 Tax=Parcubacteria group bacterium ADurb.Bin216 TaxID=1852939 RepID=A0A1V5X4X3_9BACT	Parcubacteria group bacterium ADurb.Bin216	TRUE	1	395	6.25e-123												0	PMX.108_00062			2	K06877		PMX.108_00062_hypothetical_protein	NO_SP	1.00002	0	0	0	0	0
PMX.108_00063	PMX.108	C	K07729	putative transcriptional regulator	A0A1V5X4S4_9BACT	UniRef90_A0A1V5X4S4 Anaerobic benzoate catabolism transcriptional regulator n=1 Tax=Parcubacteria group bacterium ADurb.Bin216 TaxID=1852939 RepID=A0A1V5X4S4_9BACT	Parcubacteria group bacterium ADurb.Bin216	FALSE	0.947	134	1.837e-34								Helix-turn-helix domain [PF12844.9]; Helix-turn-helix [PF01381.24]; Helix-turn-helix domain [PF13560.8]				0	PMX.108_00063	K07729	K07729; putative transcriptional regulator	33			PMX.108_00063_HTH-type_transcriptional_activator_BcrR	NO_SP	1.00001	0	0	0	0	0
PMX.108_00064	PMX.108	C			A0A1V5X4S6_9BACT	UniRef90_A0A1V5X4S6 Uncharacterized protein n=1 Tax=Parcubacteria group bacterium ADurb.Bin216 TaxID=1852939 RepID=A0A1V5X4S6_9BACT	Parcubacteria group bacterium ADurb.Bin216	FALSE	0.878	296	5.219e-89								Predicted membrane protein (DUF2178) [PF09946.11]				0	PMX.108_00064			9			PMX.108_00064_hypothetical_protein	NO_SP	1.00001	0	0	0	0	0
PMX.108_00065	PMX.108	B	K06384	stage II sporulation protein M	A0A1V5X4T5_9BACT	UniRef90_A0A1V5X4T5 Uncharacterized protein n=1 Tax=Parcubacteria group bacterium ADurb.Bin216 TaxID=1852939 RepID=A0A1V5X4T5_9BACT	Parcubacteria group bacterium ADurb.Bin216	TRUE	0.869	406	8.31e-126								Stage II sporulation protein M [PF01944.19]				0	PMX.108_00065	K06384	spoIIM; stage II sporulation protein M	13			PMX.108_00065_hypothetical_protein	NO_SP	0.999947	3.1e-05	0	0	0	0
PMX.108_00066	PMX.108	B	K00940	nucleoside-diphosphate kinase [EC:2.7.4.6]	A0A1V5X545_9BACT	UniRef90_A0A1V5X545 Nucleoside diphosphate kinase n=1 Tax=Parcubacteria group bacterium ADurb.Bin216 TaxID=1852939 RepID=A0A1V5X545_9BACT	Parcubacteria group bacterium ADurb.Bin216	TRUE	0.971	409	2.049e-127								Nucleoside diphosphate kinase [PF00334.21]				0	PMX.108_00066	K00940	ndk, NME; nucleoside-diphosphate kinase [EC:2.7.4.6]	78			PMX.108_00066_Nucleoside_diphosphate_kinase	NO_SP	1.00002	0	0	0	0	0
PMX.108_00067	PMX.108	B			A0A1V5X4S8_9BACT	UniRef90_A0A1V5X4S8 Uncharacterized protein n=1 Tax=Parcubacteria group bacterium ADurb.Bin216 TaxID=1852939 RepID=A0A1V5X4S8_9BACT	Parcubacteria group bacterium ADurb.Bin216	TRUE	0.93	783	4.533e-253												0	PMX.108_00067			125			PMX.108_00067_hypothetical_protein	SP	0.00018	0.999276	0.000154	0.000161	0.000126	0.000126	CS pos: 25-26. Pr: 0.9794
PMX.108_00068	PMX.108	B			A0A1V5X4S0_9BACT	UniRef90_A0A1V5X4S0 Uncharacterized protein n=1 Tax=Parcubacteria group bacterium ADurb.Bin216 TaxID=1852939 RepID=A0A1V5X4S0_9BACT	Parcubacteria group bacterium ADurb.Bin216	TRUE	0.937	646	4.59e-207												0	PMX.108_00068	K06885	K06885; uncharacterized protein	82			PMX.108_00068_hypothetical_protein	NO_SP	1.00001	0	0	0	0	0
PMX.108_00069	PMX.108	B			A0A1V5X4X1_9BACT	UniRef90_A0A1V5X4X1 Ribonuclease H n=1 Tax=Parcubacteria group bacterium ADurb.Bin216 TaxID=1852939 RepID=A0A1V5X4X1_9BACT	Parcubacteria group bacterium ADurb.Bin216	TRUE	0.987	413	1.09e-128								Caulimovirus viroplasmin [PF01693.18]				0	PMX.108_00069	K06993	K06993; ribonuclease H-related protein	70			PMX.108_00069_hypothetical_protein	NO_SP	1.00005	0	0	0	0	0
PMX.108_00070	PMX.108	C			A0A1V5X4T6_9BACT	UniRef90_A0A1V5X4T6 Uncharacterized protein n=1 Tax=Parcubacteria group bacterium ADurb.Bin216 TaxID=1852939 RepID=A0A1V5X4T6_9BACT	Parcubacteria group bacterium ADurb.Bin216	FALSE	0.896	206	1.105e-58												0	PMX.108_00070			8	K09808	1	PMX.108_00070_hypothetical_protein	NO_SP	0.999978	0	0	0	0	0
PMX.108_00071	PMX.108	E																					0	PMX.108_00071						PMX.108_00071_hypothetical_protein	NO_SP	1.00001	0	0	0	0	0
PMX.108_00072	PMX.108	E																					0	PMX.108_00072						PMX.108_00072_hypothetical_protein	NO_SP	0.664832	0.334608	0.000134	0.000185	0.000131	0.000123
PMX.108_00073	PMX.108	B			A0A0F9YNN6_9BACT	UniRef90_A0A0F9YNN6 Cytochrome c biogenesis protein transmembrane region n=2 Tax=Parcubacteria group TaxID=1794811 RepID=A0A0F9YNN6_9BACT	Parcubacteria group	TRUE	0.772	367	4.344e-112								Cytochrome C biogenesis protein transmembrane region [PF13386.8]; Cytochrome C biogenesis protein transmembrane region [PF02683.17]				0	PMX.108_00073	K06196	ccdA; cytochrome c-type biogenesis protein	105			PMX.108_00073_hypothetical_protein	NO_SP	0.997574	0.002301	9.9e-05	1.6e-05	9e-06	1e-05
PMX.108_00074	PMX.108	C			A0A7C4QCM2_9BACT	UniRef90_A0A7C4QCM2 Uncharacterized protein n=1 Tax=bacterium TaxID=1869227 RepID=A0A7C4QCM2_9BACT	bacterium	FALSE	0.84	193	3.672e-53												0	PMX.108_00074			11	K05986	1	PMX.108_00074_hypothetical_protein	NO_SP	0.668861	0.330861	0.000113	8.2e-05	7.1e-05	6.3e-05
PMX.108_00075	PMX.108	B	K07089	uncharacterized protein	A0A2M8KGL4_9BACT	UniRef90_A0A2M8KGL4 Permease n=7 Tax=Parcubacteria group TaxID=1794811 RepID=A0A2M8KGL4_9BACT	Parcubacteria group	TRUE	0.757	499	3.459e-156								Predicted permease [PF03773.15]				0	PMX.108_00075	K07089	K07089; uncharacterized protein	242			PMX.108_00075_hypothetical_protein	NO_SP	0.980078	0.019923	0	0	0	0
PMX.108_00076	PMX.108	C	K03892	ArsR family transcriptional regulator, arsenate/arsenite/antimonite-responsive transcriptional repressor	A0A7C4L8A8_9BACT	UniRef90_A0A7C4L8A8 ArsR family transcriptional regulator n=1 Tax=bacterium TaxID=1869227 RepID=A0A7C4L8A8_9BACT	bacterium	FALSE	0.724	149	5.063e-37								Thioredoxin domain [PF13192.8]; Bacterial regulatory protein, arsR family [PF01022.22]; Helix-turn-helix domain [PF12840.9]				0	PMX.108_00076			4	K03892	3	PMX.108_00076_Uroporphyrinogen_decarboxylase	NO_SP	1.00001	0	0	0	0	0
PMX.108_00077	PMX.108	C			A0A1V5X4Y3_9BACT	UniRef90_A0A1V5X4Y3 Uncharacterized protein n=1 Tax=Parcubacteria group bacterium ADurb.Bin216 TaxID=1852939 RepID=A0A1V5X4Y3_9BACT	Parcubacteria group bacterium ADurb.Bin216	FALSE	1	343	3.024e-105												0	PMX.108_00077			57			PMX.108_00077_Dipeptide_and_tripeptide_permease_B	NO_SP	1.00002	0	0	0	0	0
PMX.108_00078	PMX.108	B			A0A1V5X4T4_9BACT	UniRef90_A0A1V5X4T4 DNA alkylation repair enzyme n=1 Tax=Parcubacteria group bacterium ADurb.Bin216 TaxID=1852939 RepID=A0A1V5X4T4_9BACT	Parcubacteria group bacterium ADurb.Bin216	TRUE	0.94	412	1.077e-127								DNA alkylation repair enzyme [PF08713.13]				0	PMX.108_00078			131			PMX.108_00078_hypothetical_protein	NO_SP	1.00003	0	0	0	0	0
PMX.108_00079	PMX.108	B	K09144	uncharacterized protein	A0A1V5X1G7_9BACT	UniRef90_A0A1V5X1G7 Uncharacterized protein n=1 Tax=Parcubacteria group bacterium ADurb.Bin216 TaxID=1852939 RepID=A0A1V5X1G7_9BACT	Parcubacteria group bacterium ADurb.Bin216	TRUE	0.963	482	4.15e-152								Nucleotidyl transferase AbiEii toxin, Type IV TA system [PF08843.13]				0	PMX.108_00079			22	K09144	1	PMX.108_00079_hypothetical_protein	NO_SP	1.00002	0	0	0	0	0
PMX.108_00080	PMX.108	B			A0A1V5X1P4_9BACT	UniRef90_A0A1V5X1P4 Uncharacterized protein n=1 Tax=Parcubacteria group bacterium ADurb.Bin216 TaxID=1852939 RepID=A0A1V5X1P4_9BACT	Parcubacteria group bacterium ADurb.Bin216	TRUE	0.981	422	7.473e-132												0	PMX.108_00080			10	K00239	1	PMX.108_00080_hypothetical_protein	NO_SP	1.00002	0	0	0	0	0
PMX.108_00081	PMX.108	C			A0A1V5X1G3_9BACT	UniRef90_A0A1V5X1G3 Nudix hydrolase domain-containing protein n=1 Tax=Parcubacteria group bacterium ADurb.Bin216 TaxID=1852939 RepID=A0A1V5X1G3_9BACT	Parcubacteria group bacterium ADurb.Bin216	FALSE	0.956	346	4.52e-106								NUDIX domain [PF00293.30]				0	PMX.108_00081	K03574	mutT, NUDT15, MTH2; 8-oxo-dGTP diphosphatase [EC:3.6.1.55]	16			PMX.108_00081_Nucleoside_triphosphatase_NudI	NO_SP	0.999999	0	0	0	0	0
PMX.108_00082	PMX.108	B			A0A1V5X1J2_9BACT	UniRef90_A0A1V5X1J2 HNH_5 domain-containing protein n=1 Tax=Parcubacteria group bacterium ADurb.Bin216 TaxID=1852939 RepID=A0A1V5X1J2_9BACT	Parcubacteria group bacterium ADurb.Bin216	TRUE	0.988	500	3.137e-158								HNH endonuclease [PF14279.8]				0	PMX.108_00082			7			PMX.108_00082_hypothetical_protein	NO_SP	1.00001	0	0	0	0	0
PMX.108_00083	PMX.108	B			A0A1V5X1K0_9BACT	UniRef90_A0A1V5X1K0 Uncharacterized protein n=1 Tax=Parcubacteria group bacterium ADurb.Bin216 TaxID=1852939 RepID=A0A1V5X1K0_9BACT	Parcubacteria group bacterium ADurb.Bin216	TRUE	0.964	479	8.839e-151	MER0258367	M95	MER0258367 - family M95 unassigned peptidases (Salmonella enterica) [M95.UPW]#M95#{peptidase unit: 166-251}~source WP_001291050~	FALSE	0.486	76	4.069e-14	Protein of unknown function DUF45 [PF01863.19]				0	PMX.108_00083			77			PMX.108_00083_Protein_SprT-like_protein	NO_SP	1.00001	0	0	0	0	0
PMX.108_00084	PMX.108	B	K01153	type I restriction enzyme, R subunit [EC:3.1.21.3]	A0A1V5X1S1_9BACT	UniRef90_A0A1V5X1S1 Type I restriction enzyme R Protein n=1 Tax=Parcubacteria group bacterium ADurb.Bin216 TaxID=1852939 RepID=A0A1V5X1S1_9BACT	Parcubacteria group bacterium ADurb.Bin216	TRUE	0.94	2094	0								SWI2/SNF2 ATPase [PF18766.3]; Type I restriction enzyme R protein N terminus (HSDR_N) [PF04313.16]; Domain of unknown function (DUF3387) [PF11867.10]; Type III restriction enzyme, res subunit [PF04851.17]		sp|P20703|UVSW_BPT4 ATP-dependent DNA helicase uvsW; Xh	Xh	0	PMX.108_00084	K01153	hsdR; type I restriction enzyme, R subunit [EC:3.1.21.3]	378			PMX.108_00084_hypothetical_protein	NO_SP	1	0	0	0	0	0
PMX.108_00085	PMX.108	C			A0A1V5X1K7_9BACT	UniRef90_A0A1V5X1K7 NYN domain protein n=1 Tax=Parcubacteria group bacterium ADurb.Bin216 TaxID=1852939 RepID=A0A1V5X1K7_9BACT	Parcubacteria group bacterium ADurb.Bin216	FALSE	0.973	347	2.083e-106								NYN domain [PF01936.20]				0	PMX.108_00085			26			PMX.108_00085_hypothetical_protein	NO_SP	0.999997	0	0	0	0	0
PMX.108_00086	PMX.108	C	K01154	type I restriction enzyme, S subunit [EC:3.1.21.3]	UPI00098563B4	UniRef90_UPI00098563B4 restriction endonuclease subunit S n=1 Tax=unclassified Salinivibrio TaxID=2636825 RepID=UPI00098563B4	unclassified Salinivibrio	FALSE	0.474	344	7.542e-101								Type I restriction modification DNA specificity domain [PF01420.21]				0	PMX.108_00086	K01154	hsdS; type I restriction enzyme, S subunit [EC:3.1.21.3]	81			PMX.108_00086_hypothetical_protein	NO_SP	1.00001	0	0	0	0	0
PMX.108_00087	PMX.108	C			A0A1G2PLS6_9BACT	UniRef90_A0A1G2PLS6 DUF4145 domain-containing protein n=1 Tax=Candidatus Terrybacteria bacterium RIFCSPHIGHO2_02_41_19 TaxID=1802364 RepID=A0A1G2PLS6_9BACT	Candidatus Terrybacteria bacterium RIFCSPHIGHO2_02_41_19	FALSE	0.69	323	8.793e-97								Domain of unknown function (DUF4145) [PF13643.8]				0	PMX.108_00087			80			PMX.108_00087_hypothetical_protein	NO_SP	1.00003	0	0	0	0	0
PMX.108_00088	PMX.108	B	K03427	type I restriction enzyme M protein [EC:2.1.1.72]	A0A1V5X1P6_9BACT	UniRef90_A0A1V5X1P6 Site-specific DNA-methyltransferase (adenine-specific) n=1 Tax=Parcubacteria group bacterium ADurb.Bin216 TaxID=1852939 RepID=A0A1V5X1P6_9BACT	Parcubacteria group bacterium ADurb.Bin216	TRUE	0.95	1007	0								N-6 DNA Methylase [PF02384.18]; HsdM N-terminal domain [PF12161.10]; Putative RNA methylase family UPF0020 [PF01170.20]; Eco57I restriction-modification methylase [PF07669.13]; Methyltransferase small domain [PF05175.16]				0	PMX.108_00088	K03427	hsdM; type I restriction enzyme M protein [EC:2.1.1.72]	289			PMX.108_00088_Release_factor_glutamine_methyltransferase	NO_SP	1.00001	0	0	0	0	0
PMX.108_00089	PMX.108	B	K01154	type I restriction enzyme, S subunit [EC:3.1.21.3]	A0A1V5X1H3_9BACT	UniRef90_A0A1V5X1H3 EcoKI restriction-modification system protein HsdS n=1 Tax=Parcubacteria group bacterium ADurb.Bin216 TaxID=1852939 RepID=A0A1V5X1H3_9BACT	Parcubacteria group bacterium ADurb.Bin216	TRUE	0.918	371	2.86e-114								Type I restriction modification DNA specificity domain [PF01420.21]				0	PMX.108_00089			41	K03427	1	PMX.108_00089_hypothetical_protein	NO_SP	1.00001	0	0	0	0	0
PMX.108_00091	PMX.108	B			A0A1V5X1T1_9BACT	UniRef90_A0A1V5X1T1 Uncharacterized protein n=1 Tax=Parcubacteria group bacterium ADurb.Bin216 TaxID=1852939 RepID=A0A1V5X1T1_9BACT	Parcubacteria group bacterium ADurb.Bin216	TRUE	0.966	992	1.5e-323												0	PMX.108_00091			2	K04072	1	PMX.108_00091_hypothetical_protein	NO_SP	1.00003	0	0	0	0	0
PMX.108_00093	PMX.108	B			A0A1V5X1L6_9BACT	UniRef90_A0A1V5X1L6 Serpin (Serine protease inhibitor) n=1 Tax=Parcubacteria group bacterium ADurb.Bin216 TaxID=1852939 RepID=A0A1V5X1L6_9BACT	Parcubacteria group bacterium ADurb.Bin216	TRUE	0.912	788	1.318e-254	MER0409541	I04	MER0409541 - Tk-serpin ({Thermococcus kodakaraensis}) (Thermococcus litoralis) [I04.089]#I04#{inhibitor unit: 47-423}~source ZP_09729690~	FALSE	0.458	306	5.116e-90	Serpin (serine protease inhibitor) [PF00079.22]		sp|P79335|PAI1_PIG Plasminogen activator inhibitor 1; Xh	Xh	0	PMX.108_00093			57	K13963	43	PMX.108_00093_hypothetical_protein	NO_SP	0.999903	0.000118	0	0	0	0
PMX.108_00094	PMX.108	B			A0A1V5X1H5_9BACT	UniRef90_A0A1V5X1H5 3-hexulose-6-phosphate synthase n=1 Tax=Parcubacteria group bacterium ADurb.Bin216 TaxID=1852939 RepID=A0A1V5X1H5_9BACT	Parcubacteria group bacterium ADurb.Bin216	TRUE	0.917	449	2.057e-140								Orotidine 5'-phosphate decarboxylase / HUMPS family [PF00215.26]				0	PMX.108_00094	K13812	fae-hps; bifunctional enzyme Fae/Hps [EC:4.2.1.147 4.1.2.43]	28			PMX.108_00094_Indole-3-glycerol_phosphate_synthase	NO_SP	1.00001	0	0	0	0	0
PMX.108_00095	PMX.108	B			A0A1G2ASG4_9BACT	UniRef90_A0A1G2ASG4 PHB domain-containing protein n=1 Tax=Candidatus Kerfeldbacteria bacterium RIFCSPHIGHO2_02_FULL_42_14 TaxID=1798540 RepID=A0A1G2ASG4_9BACT	Candidatus Kerfeldbacteria bacterium RIFCSPHIGHO2_02_FULL_42_14	TRUE	0.742	386	2.54e-118	MER0796576	I87	MER0796576 - family I87 unassigned peptidase inhibitors (Saccharimonas aalborgensis) [I87.UPW]#I87#{inhibitor unit: 15-202}~source R4PK47~	FALSE	0.61	226	4.868e-65	SPFH domain / Band 7 family [PF01145.27]		REFSEQ hypothetical protein; Xu	Xu	0	PMX.108_00095			115			PMX.108_00095_hypothetical_protein	NO_SP	1.00005	0	0	0	0	0
PMX.108_00096	PMX.108	B	K03655	ATP-dependent DNA helicase RecG [EC:3.6.4.12]	A0A1V5WXC9_9BACT	UniRef90_A0A1V5WXC9 ATP-dependent DNA helicase RecG n=1 Tax=Parcubacteria group bacterium ADurb.Bin216 TaxID=1852939 RepID=A0A1V5WXC9_9BACT	Parcubacteria group bacterium ADurb.Bin216	TRUE	0.931	1380	0								RecG wedge domain [PF17191.6]; ATP-dependent DNA helicase RecG C-terminal [PF19833.1]; Helicase conserved C-terminal domain [PF00271.33]; Type III restriction enzyme, res subunit [PF04851.17]; DEAD/DEAH box helicase [PF00270.31]		sp|P20703|UVSW_BPT4 ATP-dependent DNA helicase uvsW; Xh	Xh	0	PMX.108_00096	K03655	recG; ATP-dependent DNA helicase RecG [EC:5.6.2.4]	243			PMX.108_00096_ATP-dependent_DNA_helicase_RecG	NO_SP	1.00001	0	0	0	0	0
PMX.108_00097	PMX.108	C			A0A1V5WXJ0_9BACT	UniRef90_A0A1V5WXJ0 Uncharacterized protein n=1 Tax=Parcubacteria group bacterium ADurb.Bin216 TaxID=1852939 RepID=A0A1V5WXJ0_9BACT	Parcubacteria group bacterium ADurb.Bin216	FALSE	0.851	286	2.621e-85												0	PMX.108_00097						PMX.108_00097_hypothetical_protein	NO_SP	1.00004	0	0	0	0	0
PMX.108_00098	PMX.108	C			A0A1V5WYA1_9BACT	UniRef90_A0A1V5WYA1 Uncharacterized protein n=1 Tax=Parcubacteria group bacterium ADurb.Bin216 TaxID=1852939 RepID=A0A1V5WYA1_9BACT	Parcubacteria group bacterium ADurb.Bin216	FALSE	0.644	168	1.876e-40								Domain of unknown function (DUF2341) [PF10102.11]				0	PMX.108_00098			4	K02456	1	PMX.108_00098_hypothetical_protein	PILIN	0	0	0	0	0	0.999994	CS pos: 5-6. Pr: 0.8093
PMX.108_00099	PMX.108	B			A0A1V5WXD3_9BACT	UniRef90_A0A1V5WXD3 Uncharacterized protein n=1 Tax=Parcubacteria group bacterium ADurb.Bin216 TaxID=1852939 RepID=A0A1V5WXD3_9BACT	Parcubacteria group bacterium ADurb.Bin216	TRUE	0.978	1094	0												0	PMX.108_00099			162			PMX.108_00099_hypothetical_protein	NO_SP	0.999977	0	0	0	0	0
PMX.108_00101	PMX.108	C			A0A1V5WZF1_9BACT	UniRef90_A0A1V5WZF1 LamGL domain-containing protein n=1 Tax=Parcubacteria group bacterium ADurb.Bin216 TaxID=1852939 RepID=A0A1V5WZF1_9BACT	Parcubacteria group bacterium ADurb.Bin216	FALSE	0.476	587	2.115e-181	MER0881871	M43B	MER0881871 - subfamily M43B non-peptidase homologues () [M43.UNB]#M43B#{peptidase unit: 1455-1624}~source A0A0B5HWQ9~	FALSE	0.297	79	1.05e-13	Concanavalin A-like lectin/glucanases superfamily [PF13385.8]; Sulfatase-modifying factor enzyme 1 [PF03781.18]				0	PMX.108_00101			7	K20276	1	PMX.108_00101_hypothetical_protein	NO_SP	1.00002	0	0	0	0	0
PMX.108_00102	PMX.108	E																					0	PMX.108_00102						PMX.108_00102_hypothetical_protein	NO_SP	0.999984	1e-06	1.1e-05	1e-06	0	0
PMX.108_00103	PMX.108	C			A0A1V5X1X6_9BACT	UniRef90_A0A1V5X1X6 Uncharacterized protein n=1 Tax=Parcubacteria group bacterium ADurb.Bin216 TaxID=1852939 RepID=A0A1V5X1X6_9BACT	Parcubacteria group bacterium ADurb.Bin216	FALSE	0.976	233	5.948e-68												0	PMX.108_00103			2	K03519	1	PMX.108_00103_hypothetical_protein	NO_SP	0.967973	0.031972	1.8e-05	1.4e-05	1.1e-05	1e-05
PMX.108_00104	PMX.108	B			A0A1V5X215_9BACT	UniRef90_A0A1V5X215 Uncharacterized protein n=1 Tax=Parcubacteria group bacterium ADurb.Bin216 TaxID=1852939 RepID=A0A1V5X215_9BACT	Parcubacteria group bacterium ADurb.Bin216	TRUE	0.997	3780	0								Domain of unknown function (DUF2341) [PF10102.11]; Fibrinogen beta and gamma chains, C-terminal globular domain [PF00147.20]; Sulfatase-modifying factor enzyme 1 [PF03781.18]				0	PMX.108_00104			1	K20276	1	PMX.108_00104_hypothetical_protein	SP	0.000111	0.666264	0.333421	7.6e-05	6.8e-05	6.7e-05	CS pos: 26-27. Pr: 0.6524
PMX.108_00105	PMX.108	C			A0A1V5X215_9BACT	UniRef90_A0A1V5X215 Uncharacterized protein n=1 Tax=Parcubacteria group bacterium ADurb.Bin216 TaxID=1852939 RepID=A0A1V5X215_9BACT	Parcubacteria group bacterium ADurb.Bin216	FALSE	0.228	284	1.264e-72								Domain of unknown function (DUF2341) [PF10102.11]				0	PMX.108_00105			5			PMX.108_00105_hypothetical_protein	SP	0.000188	0.999247	0.000159	0.000162	0.000127	0.000127	CS pos: 22-23. Pr: 0.9723
PMX.108_00106	PMX.108	B	K01358	ATP-dependent Clp protease, protease subunit [EC:3.4.21.92]	A0A1V5X4T0_9BACT	UniRef90_A0A1V5X4T0 ATP-dependent Clp protease proteolytic subunit n=1 Tax=Parcubacteria group bacterium ADurb.Bin216 TaxID=1852939 RepID=A0A1V5X4T0_9BACT	Parcubacteria group bacterium ADurb.Bin216	TRUE	0.932	381	8.618e-118	MER1317754	S14	MER1317754 - family S14 unassigned peptidases () [S14.UPW]#S14#{peptidase unit: 1-194}~source PIV31930~	FALSE	0.766	303	7.091e-93	Clp protease [PF00574.25]				0	PMX.108_00106	K01358	clpP, CLPP; ATP-dependent Clp protease, protease subunit [EC:3.4.21.92]	139			PMX.108_00106_ATP-dependent_Clp_protease_proteolytic_subunit	NO_SP	1.00002	0	0	0	0	0
PMX.108_00107	PMX.108	B	K03545	trigger factor	A0A1V5X4U0_9BACT	UniRef90_A0A1V5X4U0 Trigger factor n=1 Tax=Parcubacteria group bacterium ADurb.Bin216 TaxID=1852939 RepID=A0A1V5X4U0_9BACT	Parcubacteria group bacterium ADurb.Bin216	TRUE	0.905	804	7.745e-260								Bacterial trigger factor protein (TF) [PF05697.15]; Bacterial trigger factor protein (TF) C-terminus [PF05698.16]				0	PMX.108_00107	K03545	tig; trigger factor	71			PMX.108_00107_Trigger_factor	NO_SP	0.999992	0	0	0	0	0
PMX.108_00108	PMX.108	B	K02600	transcription termination/antitermination protein NusA	A0A1V5X561_9BACT	UniRef90_A0A1V5X561 Transcription termination/antitermination protein NusA n=1 Tax=Parcubacteria group bacterium ADurb.Bin216 TaxID=1852939 RepID=A0A1V5X561_9BACT	Parcubacteria group bacterium ADurb.Bin216	TRUE	0.905	801	8.775e-259								NusA-like KH domain [PF13184.8]; NusA N-terminal domain [PF08529.13]				0	PMX.108_00108	K02600	nusA; transcription termination/antitermination protein NusA	132			PMX.108_00108_Transcription_termination_antitermination_protein_NusA	NO_SP	1.00002	0	0	0	0	0
PMX.108_00109	PMX.108	B	K00974	tRNA nucleotidyltransferase (CCA-adding enzyme) [EC:2.7.7.72 3.1.3.- 3.1.4.-]	A0A1V5X4U3_9BACT	UniRef90_A0A1V5X4U3 CCA-adding enzyme n=1 Tax=Parcubacteria group bacterium ADurb.Bin216 TaxID=1852939 RepID=A0A1V5X4U3_9BACT	Parcubacteria group bacterium ADurb.Bin216	TRUE	0.953	985	5.035e-321								Poly A polymerase head domain [PF01743.22]; tRNA nucleotidyltransferase domain 2 putative [PF13735.8]; Probable RNA and SrmB- binding site of polymerase A [PF12627.9]; HD domain [PF01966.24]		sp|A8H161|CCA_SHEPA Multifunctional CCA protein; XhXr	Xr;Xh	0	PMX.108_00109	K00974	cca; tRNA nucleotidyltransferase (CCA-adding enzyme) [EC:2.7.7.72 3.1.3.- 3.1.4.-]	166			PMX.108_00109_A-adding_tRNA_nucleotidyltransferase	NO_SP	1.00002	0	0	0	0	0
PMX.108_00111	PMX.108	B			A0A1V5X4T3_9BACT	UniRef90_A0A1V5X4T3 Uncharacterized protein n=1 Tax=Parcubacteria group bacterium ADurb.Bin216 TaxID=1852939 RepID=A0A1V5X4T3_9BACT	Parcubacteria group bacterium ADurb.Bin216	TRUE	0.975	391	3.499e-121								CDP-archaeol synthase [PF01864.19]				0	PMX.108_00111	K19664	carS; CDP-2,3-bis-(O-geranylgeranyl)-sn-glycerol synthase [EC:2.7.7.67]	32			PMX.108_00111_hypothetical_protein	NO_SP	0.999921	7.5e-05	0	0	0	0
PMX.108_00112	PMX.108	B			A0A1V5X4S9_9BACT	UniRef90_A0A1V5X4S9 Uncharacterized protein n=1 Tax=Parcubacteria group bacterium ADurb.Bin216 TaxID=1852939 RepID=A0A1V5X4S9_9BACT	Parcubacteria group bacterium ADurb.Bin216	TRUE	0.868	391	6.67e-121												0	PMX.108_00112			30			PMX.108_00112_hypothetical_protein	NO_SP	1.00004	0	0	0	0	0
PMX.108_00113	PMX.108	B	K07030,K07030	uncharacterized protein; uncharacterized protein	A0A1V5X4Y0_9BACT	UniRef90_A0A1V5X4Y0 DegV domain-containing protein n=1 Tax=Parcubacteria group bacterium ADurb.Bin216 TaxID=1852939 RepID=A0A1V5X4Y0_9BACT	Parcubacteria group bacterium ADurb.Bin216	TRUE	0.938	1172	0								Uncharacterised protein, DegV family COG1307 [PF02645.18]; DAK2 domain [PF02734.19]; Dihydroxyacetone kinase family [PF13684.8]				0	PMX.108_00113	K07030	fakA; fatty acid kinase [EC:2.7.2.18]	83			PMX.108_00113_hypothetical_protein	NO_SP	1.00002	0	0	0	0	0
PMX.108_00114	PMX.108	B			A0A1V5X4V0_9BACT	UniRef90_A0A1V5X4V0 Fatty acid-binding protein n=1 Tax=Parcubacteria group bacterium ADurb.Bin216 TaxID=1852939 RepID=A0A1V5X4V0_9BACT	Parcubacteria group bacterium ADurb.Bin216	TRUE	0.933	575	5.304e-183								Uncharacterised protein, DegV family COG1307 [PF02645.18]				0	PMX.108_00114	K25232	fakB; fatty acid kinase fatty acid binding subunit	38			PMX.108_00114_Fatty_acid-binding_protein	NO_SP	1.00002	0	0	0	0	0
PMX.108_00115	PMX.108	B			A0A1V5X4Z2_9BACT	UniRef90_A0A1V5X4Z2 Fatty acid-binding protein n=1 Tax=Parcubacteria group bacterium ADurb.Bin216 TaxID=1852939 RepID=A0A1V5X4Z2_9BACT	Parcubacteria group bacterium ADurb.Bin216	TRUE	0.947	587	4.348e-187								Uncharacterised protein, DegV family COG1307 [PF02645.18]				0	PMX.108_00115	K25232	fakB; fatty acid kinase fatty acid binding subunit	51			PMX.108_00115_Fatty_acid-binding_protein	NO_SP	1.00002	0	0	0	0	0
PMX.108_00116	PMX.108	B	K08591	acyl phosphate:glycerol-3-phosphate acyltransferase [EC:2.3.1.275]	A0A1V5X4T9_9BACT	UniRef90_A0A1V5X4T9 Glycerol-3-phosphate acyltransferase n=1 Tax=Parcubacteria group bacterium ADurb.Bin216 TaxID=1852939 RepID=A0A1V5X4T9_9BACT	Parcubacteria group bacterium ADurb.Bin216	TRUE	0.904	425	2.219e-132								Glycerol-3-phosphate acyltransferase [PF02660.17]				0	PMX.108_00116	K08591	plsY; acyl phosphate:glycerol-3-phosphate acyltransferase [EC:2.3.1.275]	23			PMX.108_00116_Glycerol-3-phosphate_acyltransferase	NO_SP	1.00005	0	0	0	0	0
PMX.108_00117	PMX.108	B	K08591	acyl phosphate:glycerol-3-phosphate acyltransferase [EC:2.3.1.275]	A0A1V5X4U5_9BACT	UniRef90_A0A1V5X4U5 Glycerol-3-phosphate acyltransferase n=1 Tax=Parcubacteria group bacterium ADurb.Bin216 TaxID=1852939 RepID=A0A1V5X4U5_9BACT	Parcubacteria group bacterium ADurb.Bin216	TRUE	0.885	649	1.127e-207								Glycerol-3-phosphate acyltransferase [PF02660.17]				0	PMX.108_00117	K08591	plsY; acyl phosphate:glycerol-3-phosphate acyltransferase [EC:2.3.1.275]	10	K03977	1	PMX.108_00117_Glycerol-3-phosphate_acyltransferase	NO_SP	1.00006	0	0	0	0	0
PMX.108_00119	PMX.108	C			A0A1V5X4U7_9BACT	UniRef90_A0A1V5X4U7 Uncharacterized protein n=1 Tax=Parcubacteria group bacterium ADurb.Bin216 TaxID=1852939 RepID=A0A1V5X4U7_9BACT	Parcubacteria group bacterium ADurb.Bin216	FALSE	0.967	271	7.75e-81								Type IV secretion system pilin [PF18895.2]				0	PMX.108_00119			8	K00389	1	PMX.108_00119_hypothetical_protein	SP	0.269195	0.722481	0.005221	0.00118	0.000782	0.001123	CS pos: 28-29. Pr: 0.7841
PMX.108_00121	PMX.108	C	K02956	small subunit ribosomal protein S15	A0A1V5X578_9BACT	UniRef90_A0A1V5X578 30S ribosomal protein S15 n=1 Tax=Parcubacteria group bacterium ADurb.Bin216 TaxID=1852939 RepID=A0A1V5X578_9BACT	Parcubacteria group bacterium ADurb.Bin216	FALSE	0.89	171	5.567e-47								Ribosomal protein S15 [PF00312.24]				0	PMX.108_00121	K02956	RP-S15, MRPS15, rpsO; small subunit ribosomal protein S15	48			PMX.108_00121_30S_ribosomal_protein_S15	NO_SP	1.00001	0	0	0	0	0
PMX.108_00122	PMX.108	B	K00962	polyribonucleotide nucleotidyltransferase [EC:2.7.7.8]	A0A1V5X4V1_9BACT	UniRef90_A0A1V5X4V1 Polyribonucleotide nucleotidyltransferase n=1 Tax=Parcubacteria group bacterium ADurb.Bin216 TaxID=1852939 RepID=A0A1V5X4V1_9BACT	Parcubacteria group bacterium ADurb.Bin216	TRUE	0.934	1380	0								S1 RNA binding domain [PF00575.25]; 3' exoribonuclease family, domain 1 [PF01138.23]				0	PMX.108_00122	K00962	pnp, PNPT1; polyribonucleotide nucleotidyltransferase [EC:2.7.7.8]	306			PMX.108_00122_Polyribonucleotide_nucleotidyltransferase	NO_SP	1.00003	0	0	0	0	0
PMX.108_00123	PMX.108	B			A0A1V5X4U2_9BACT	UniRef90_A0A1V5X4U2 Chromosome partition protein Smc n=1 Tax=Parcubacteria group bacterium ADurb.Bin216 TaxID=1852939 RepID=A0A1V5X4U2_9BACT	Parcubacteria group bacterium ADurb.Bin216	TRUE	0.701	1249	0												0	PMX.108_00123						PMX.108_00123_Chromosome_partition_protein_Smc	NO_SP	1.00002	0	0	0	0	0
PMX.108_00124	PMX.108	C	K06204	DnaK suppressor protein	A0A1V5X4U1_9BACT	UniRef90_A0A1V5X4U1 RNA polymerase-binding transcription factor DksA n=1 Tax=Parcubacteria group bacterium ADurb.Bin216 TaxID=1852939 RepID=A0A1V5X4U1_9BACT	Parcubacteria group bacterium ADurb.Bin216	FALSE	0.957	240	2.701e-70								Prokaryotic dksA/traR C4-type zinc finger [PF01258.19]				1	PMX.108_00124	K06204	dksA; DnaK suppressor protein	13			PMX.108_00124_RNA_polymerase-binding_transcription_factor_DksA	NO_SP	1.00003	0	0	0	0	0
PMX.108_00125	PMX.108	B			A0A1V5X4Z0_9BACT	UniRef90_A0A1V5X4Z0 Murein DD-endopeptidase MepM n=1 Tax=Parcubacteria group bacterium ADurb.Bin216 TaxID=1852939 RepID=A0A1V5X4Z0_9BACT	Parcubacteria group bacterium ADurb.Bin216	TRUE	0.924	758	2.228e-244	MER0503526	M23B	MER0503526 - subfamily M23B unassigned peptidases (Exiguobacterium sp. MH3) [M23.UPB]#M23B#{peptidase unit: 342-475}~source YP_008799805~	FALSE	0.416	91	8.405e-18	Peptidase family M23 [PF01551.24]; LysM domain [PF01476.22]	CBM50 Modules of approx. 50 residues found attached to various enzymes from families GH18, GH19, GH23, GH24, GH25 and GH73, i.e. enzymes cleaving either chitin or peptidoglycan. Binding to chitopentaose demonstrated in the case of Pteris ryukyuensis chitinase A [Ohnuma T et al. (2008) J. Biol. Chem. 283:5178-87 (PMID: 18083709)]. CBM50 modules are also found in a multitude of other enzymes target…			0	PMX.108_00125			40			PMX.108_00125_hypothetical_protein	SP	0.315762	0.524861	0.1592	6.8e-05	5.7e-05	5.1e-05	CS pos: 56-57. Pr: 0.4695
PMX.108_00126	PMX.108	B	K02528	16S rRNA (adenine1518-N6/adenine1519-N6)-dimethyltransferase [EC:2.1.1.182]	A0A1V5X4V6_9BACT	UniRef90_A0A1V5X4V6 Ribosomal RNA small subunit methyltransferase A n=1 Tax=Parcubacteria group bacterium ADurb.Bin216 TaxID=1852939 RepID=A0A1V5X4V6_9BACT	Parcubacteria group bacterium ADurb.Bin216	TRUE	0.923	544	1.049e-172								Ribosomal RNA adenine dimethylase [PF00398.22]; Protein-L-isoaspartate(D-aspartate) O-methyltransferase (PCMT) [PF01135.21]; Methyltransferase small domain [PF05175.16]; Methyltransferase domain [PF13847.8]				0	PMX.108_00126	K02528	ksgA; 16S rRNA (adenine1518-N6/adenine1519-N6)-dimethyltransferase [EC:2.1.1.182]	88			PMX.108_00126_Ribosomal_RNA_small_subunit_methyltransferase_A	NO_SP	1.00005	0	0	0	0	0
PMX.108_00127	PMX.108	B			A0A1V5X502_9BACT	UniRef90_A0A1V5X502 Uncharacterized protein n=1 Tax=Parcubacteria group bacterium ADurb.Bin216 TaxID=1852939 RepID=A0A1V5X502_9BACT	Parcubacteria group bacterium ADurb.Bin216	TRUE	0.843	625	2.28e-199												0	PMX.108_00127			2	K02536	1	PMX.108_00127_hypothetical_protein	SP	0.318196	0.666402	0.004065	0.005087	0.001454	0.004796	CS pos: 29-30. Pr: 0.7677
PMX.108_00128	PMX.108	B			A0A1V5X4W2_9BACT	UniRef90_A0A1V5X4W2 Uncharacterized protein n=1 Tax=Parcubacteria group bacterium ADurb.Bin216 TaxID=1852939 RepID=A0A1V5X4W2_9BACT	Parcubacteria group bacterium ADurb.Bin216	TRUE	0.803	1444	0												0	PMX.108_00128			1	K21449	1	PMX.108_00128_hypothetical_protein	NO_SP	0.876855	0.123135	0	0	0	0
PMX.108_00129	PMX.108	B			A0A1V5X4V9_9BACT	UniRef90_A0A1V5X4V9 Uncharacterized protein n=1 Tax=Parcubacteria group bacterium ADurb.Bin216 TaxID=1852939 RepID=A0A1V5X4V9_9BACT	Parcubacteria group bacterium ADurb.Bin216	TRUE	0.811	862	5.652e-278												0	PMX.108_00129						PMX.108_00129_hypothetical_protein	SP	0.343068	0.650803	0.003379	0.00092	0.00058	0.001239	CS pos: 28-29. Pr: 0.7525
PMX.108_00130	PMX.108	B			A0A1V5X4V3_9BACT	UniRef90_A0A1V5X4V3 Uncharacterized protein n=1 Tax=Parcubacteria group bacterium ADurb.Bin216 TaxID=1852939 RepID=A0A1V5X4V3_9BACT	Parcubacteria group bacterium ADurb.Bin216	TRUE	0.932	952	6.893e-310												0	PMX.108_00130			2	K03555	1	PMX.108_00130_hypothetical_protein	SP	0.178267	0.652465	0.167398	0.000726	0.000459	0.000685	CS pos: 23-24. Pr: 0.7828
PMX.108_00131	PMX.108	B			A0A1V5X583_9BACT	UniRef90_A0A1V5X583 Uncharacterized protein n=1 Tax=Parcubacteria group bacterium ADurb.Bin216 TaxID=1852939 RepID=A0A1V5X583_9BACT	Parcubacteria group bacterium ADurb.Bin216	TRUE	0.992	536	2.314e-170												0	PMX.108_00131			1	K01869	1	PMX.108_00131_hypothetical_protein	SP	0.000151	0.999355	0.000126	0.000138	0.000111	0.000111	CS pos: 26-27. Pr: 0.9795
PMX.108_00132	PMX.108	B			A0A1V5X4V4_9BACT	UniRef90_A0A1V5X4V4 Uncharacterized protein n=1 Tax=Parcubacteria group bacterium ADurb.Bin216 TaxID=1852939 RepID=A0A1V5X4V4_9BACT	Parcubacteria group bacterium ADurb.Bin216	TRUE	0.949	2979	0												0	PMX.108_00132			1	K13730	1	PMX.108_00132_hypothetical_protein	NO_SP	0.999977	0	0	0	0	0
PMX.108_00133	PMX.108	C			A0A1V5X4W0_9BACT	UniRef90_A0A1V5X4W0 Uncharacterized protein n=1 Tax=Parcubacteria group bacterium ADurb.Bin216 TaxID=1852939 RepID=A0A1V5X4W0_9BACT	Parcubacteria group bacterium ADurb.Bin216	FALSE	0.96	259	1.087e-76												0	PMX.108_00133						PMX.108_00133_hypothetical_protein	NO_SP	0.999984	0	0	0	0	0
PMX.108_00134	PMX.108	B			A0A1V5X4V5_9BACT	UniRef90_A0A1V5X4V5 Uncharacterized protein n=1 Tax=Parcubacteria group bacterium ADurb.Bin216 TaxID=1852939 RepID=A0A1V5X4V5_9BACT	Parcubacteria group bacterium ADurb.Bin216	TRUE	0.833	1231	0												0	PMX.108_00134			3	K01795	1	PMX.108_00134_hypothetical_protein	SP	0.282173	0.705972	0.004429	0.002214	0.001681	0.003545	CS pos: 29-30. Pr: 0.7270
PMX.108_00135	PMX.108	C			A0A1V5X501_9BACT	UniRef90_A0A1V5X501 Uncharacterized protein n=1 Tax=Parcubacteria group bacterium ADurb.Bin216 TaxID=1852939 RepID=A0A1V5X501_9BACT	Parcubacteria group bacterium ADurb.Bin216	FALSE	0.921	349	5.559e-107												0	PMX.108_00135			2	K24101		PMX.108_00135_hypothetical_protein	NO_SP	1.00001	0	0	0	0	0
PMX.108_00136	PMX.108	B			A0A1V5X4W8_9BACT	UniRef90_A0A1V5X4W8 SPFH domain / Band 7 family protein n=1 Tax=Parcubacteria group bacterium ADurb.Bin216 TaxID=1852939 RepID=A0A1V5X4W8_9BACT	Parcubacteria group bacterium ADurb.Bin216	TRUE	0.904	938	6.71e-305												0	PMX.108_00136			4	K04087	1	PMX.108_00136_hypothetical_protein	NO_SP	0.99996	0	9e-06	0	0	0
PMX.108_00137	PMX.108	C			A0A1V5X512_9BACT	UniRef90_A0A1V5X512 Uncharacterized protein n=1 Tax=Parcubacteria group bacterium ADurb.Bin216 TaxID=1852939 RepID=A0A1V5X512_9BACT	Parcubacteria group bacterium ADurb.Bin216	FALSE	0.821	247	2.442e-72												0	PMX.108_00137			1	K12262	1	PMX.108_00137_Cell_division_protein_DivIB	NO_SP	0.999977	0	0	0	0	0
PMX.108_00138	PMX.108	B			A0A1V5X4X2_9BACT	UniRef90_A0A1V5X4X2 Uncharacterized protein n=1 Tax=Parcubacteria group bacterium ADurb.Bin216 TaxID=1852939 RepID=A0A1V5X4X2_9BACT	Parcubacteria group bacterium ADurb.Bin216	TRUE	0.881	507	6.124e-160												0	PMX.108_00138			2	K07154	1	PMX.108_00138_hypothetical_protein	NO_SP	1.00002	0	0	0	0	0
PMX.108_00139	PMX.108	C			A0A1V5X4W9_9BACT	UniRef90_A0A1V5X4W9 PrgI family protein n=1 Tax=Parcubacteria group bacterium ADurb.Bin216 TaxID=1852939 RepID=A0A1V5X4W9_9BACT	Parcubacteria group bacterium ADurb.Bin216	FALSE	0.875	253	1.535e-74												0	PMX.108_00139			6	K02429	1	PMX.108_00139_hypothetical_protein	NO_SP	0.999986	0	0	0	0	0
PMX.108_00140	PMX.108	B			A0A1V5X4V8_9BACT	UniRef90_A0A1V5X4V8 Uncharacterized protein n=1 Tax=Parcubacteria group bacterium ADurb.Bin216 TaxID=1852939 RepID=A0A1V5X4V8_9BACT	Parcubacteria group bacterium ADurb.Bin216	TRUE	0.934	487	1.585e-153												0	PMX.108_00140			31	K12063	1	PMX.108_00140_hypothetical_protein	NO_SP	1.00002	0	0	0	0	0
PMX.108_00141	PMX.108	B	K12063	conjugal transfer ATP-binding protein TraC	A0A1V5X593_9BACT	UniRef90_A0A1V5X593 Type IV secretion system protein virB4 n=1 Tax=Parcubacteria group bacterium ADurb.Bin216 TaxID=1852939 RepID=A0A1V5X593_9BACT	Parcubacteria group bacterium ADurb.Bin216	TRUE	0.947	1181	0								TraG P-loop domain [PF19044.2]; AAA-like domain [PF12846.9]; Helicase HerA, central domain [PF01935.19]				0	PMX.108_00141			134	K12063	49	PMX.108_00141_hypothetical_protein	NO_SP	0.999996	0	0	0	0	0
PMX.108_00142	PMX.108	B			A0A1V5X4W4_9BACT	UniRef90_A0A1V5X4W4 Procyclic acidic repetitive protein (PARP) n=1 Tax=Parcubacteria group bacterium ADurb.Bin216 TaxID=1852939 RepID=A0A1V5X4W4_9BACT	Parcubacteria group bacterium ADurb.Bin216	TRUE	0.851	1854	0												0	PMX.108_00142						PMX.108_00142_hypothetical_protein	NO_SP	1.00002	0	0	0	0	0
PMX.108_00143	PMX.108	C			A0A1V5X4X0_9BACT	UniRef90_A0A1V5X4X0 Uncharacterized protein n=1 Tax=Parcubacteria group bacterium ADurb.Bin216 TaxID=1852939 RepID=A0A1V5X4X0_9BACT	Parcubacteria group bacterium ADurb.Bin216	FALSE	0.76	213	1.867e-60												0	PMX.108_00143			2	K03699	1	PMX.108_00143_hypothetical_protein	NO_SP	1.00003	0	0	0	0	0
PMX.108_00144	PMX.108	C	K06346	spoIIIJ-associated protein	A0A1V5X4W5_9BACT	UniRef90_A0A1V5X4W5 R3H domain-containing protein n=1 Tax=Parcubacteria group bacterium ADurb.Bin216 TaxID=1852939 RepID=A0A1V5X4W5_9BACT	Parcubacteria group bacterium ADurb.Bin216	FALSE	0.916	303	2.017e-91								R3H domain [PF01424.24]				0	PMX.108_00144	K06346	jag; spoIIIJ-associated protein	19			PMX.108_00144_GTPase_Era	NO_SP	1.00001	0	0	0	0	0
PMX.108_00145	PMX.108	B	K03217	YidC/Oxa1 family membrane protein insertase	A0A1V5X521_9BACT	UniRef90_A0A1V5X521 Membrane protein insertase YidC n=1 Tax=Parcubacteria group bacterium ADurb.Bin216 TaxID=1852939 RepID=A0A1V5X521_9BACT	Parcubacteria group bacterium ADurb.Bin216	TRUE	0.881	429	1.446e-133								60Kd inner membrane protein [PF02096.22]				0	PMX.108_00145	K03217	yidC, spoIIIJ, OXA1, ccfA; YidC/Oxa1 family membrane protein insertase	40			PMX.108_00145_Membrane_protein_insertase_YidC_2	NO_SP	1.00003	0	0	0	0	0
PMX.108_00146	PMX.108	C	K03536	ribonuclease P protein component [EC:3.1.26.5]	A0A1V5X4X6_9BACT	UniRef90_A0A1V5X4X6 Ribonuclease P protein component n=1 Tax=Parcubacteria group bacterium ADurb.Bin216 TaxID=1852939 RepID=A0A1V5X4X6_9BACT	Parcubacteria group bacterium ADurb.Bin216	FALSE	0.887	218	6.607e-63								Ribonuclease P [PF00825.20]				0	PMX.108_00146	K03536	rnpA; ribonuclease P protein component [EC:3.1.26.5]	31			PMX.108_00146_Ribonuclease_P_protein_component	NO_SP	1.00001	0	0	0	0	0
PMX.108_00147	PMX.108	B	K02313	chromosomal replication initiator protein	A0A1V5X520_9BACT	UniRef90_A0A1V5X520 Chromosomal replication initiator protein DnaA n=1 Tax=Parcubacteria group bacterium ADurb.Bin216 TaxID=1852939 RepID=A0A1V5X520_9BACT	Parcubacteria group bacterium ADurb.Bin216	TRUE	0.938	889	1e-288								Bacterial dnaA protein [PF00308.20]; Bacterial dnaA protein helix-turn-helix [PF08299.13]; IstB-like ATP binding protein [PF01695.19]; DnaA N-terminal domain [PF11638.10]		sp|P0AEF0|DNAC_ECOLI DNA replication protein DnaC; XhXr	Xr;Xh	0	PMX.108_00147	K02313	dnaA; chromosomal replication initiator protein	186			PMX.108_00147_Chromosomal_replication_initiator_protein_DnaA	NO_SP	1.00001	0	0	0	0	0
PMX.108_00148	PMX.108	B	K02338	DNA polymerase III subunit beta [EC:2.7.7.7]	A0A1V5X4X9_9BACT	UniRef90_A0A1V5X4X9 Beta sliding clamp n=1 Tax=Parcubacteria group bacterium ADurb.Bin216 TaxID=1852939 RepID=A0A1V5X4X9_9BACT	Parcubacteria group bacterium ADurb.Bin216	TRUE	0.941	754	3.265e-243								DNA polymerase III beta subunit, C-terminal domain [PF02768.17]; DNA polymerase III beta subunit, N-terminal domain [PF00712.21]; DNA polymerase III beta subunit, central domain [PF02767.18]		sp|P9WNU1|DPO3B_MYCTU Beta sliding clamp; XhXr	Xr;Xh	0	PMX.108_00148	K02338	dnaN; DNA polymerase III subunit beta [EC:2.7.7.7]	102			PMX.108_00148_Beta_sliding_clamp	NO_SP	1.00001	0	0	0	0	0
PMX.108_00149	PMX.108	C	K06925	tRNA threonylcarbamoyladenosine biosynthesis protein TsaE	A0A1V5X4Y2_9BACT	UniRef90_A0A1V5X4Y2 t(6)A37 threonylcarbamoyladenosine biosynthesis protein TsaE n=1 Tax=Parcubacteria group bacterium ADurb.Bin216 TaxID=1852939 RepID=A0A1V5X4Y2_9BACT	Parcubacteria group bacterium ADurb.Bin216	FALSE	0.904	282	3.319e-84								Threonylcarbamoyl adenosine biosynthesis protein TsaE [PF02367.19]				0	PMX.108_00149	K06925	tsaE; tRNA threonylcarbamoyladenosine biosynthesis protein TsaE	37			PMX.108_00149_tRNA_threonylcarbamoyladenosine_biosynthesis_protein_TsaE	NO_SP	1.00002	0	0	0	0	0
PMX.108_00150	PMX.108	B			A0A1V5X4W7_9BACT	UniRef90_A0A1V5X4W7 DNA polymerase I n=1 Tax=Parcubacteria group bacterium ADurb.Bin216 TaxID=1852939 RepID=A0A1V5X4W7_9BACT	Parcubacteria group bacterium ADurb.Bin216	TRUE	0.958	646	3.156e-207								5'-3' exonuclease, N-terminal resolvase-like domain [PF02739.18]; 5'-3' exonuclease, C-terminal SAM fold [PF01367.22]		sp|P00638|EXRN_BPT7 Exonuclease; Xp	Xp	0	PMX.108_00150	K02335	polA; DNA polymerase I [EC:2.7.7.7]	43			PMX.108_00150_DNA_polymerase_I	NO_SP	1.00001	0	0	0	0	0
PMX.108_00151	PMX.108	B			A0A1V5X5A8_9BACT	UniRef90_A0A1V5X5A8 Sensor protein kinase WalK n=1 Tax=Parcubacteria group bacterium ADurb.Bin216 TaxID=1852939 RepID=A0A1V5X5A8_9BACT	Parcubacteria group bacterium ADurb.Bin216	TRUE	0.928	769	2.889e-248								Histidine kinase-, DNA gyrase B-, and HSP90-like ATPase [PF02518.28]; His Kinase A (phospho-acceptor) domain [PF00512.27]; GHKL domain [PF14501.8]; Heme NO binding associated [PF07701.16]				0	PMX.108_00151						PMX.108_00151_Sensor_protein_kinase_WalK	NO_SP	1	0	0	0	0	0
PMX.108_00152	PMX.108	C			A0A1G2NYN9_9BACT	UniRef90_A0A1G2NYN9 Integrase catalytic domain-containing protein n=1 Tax=Candidatus Taylorbacteria bacterium RIFCSPLOWO2_02_FULL_46_40 TaxID=1802329 RepID=A0A1G2NYN9_9BACT	Candidatus Taylorbacteria bacterium RIFCSPLOWO2_02_FULL_46_40	FALSE	0.576	430	1.977e-130												0	PMX.108_00152			61			PMX.108_00152_ISNCY_family_transposase_ISKol11	NO_SP	1.00001	0	0	0	0	0
PMX.108_00153	PMX.108	C	K04078	chaperonin GroES	A0A1V5X4X4_9BACT	UniRef90_A0A1V5X4X4 10 kDa chaperonin n=1 Tax=Parcubacteria group bacterium ADurb.Bin216 TaxID=1852939 RepID=A0A1V5X4X4_9BACT	Parcubacteria group bacterium ADurb.Bin216	FALSE	0.94	192	5.131e-54								Chaperonin 10 Kd subunit [PF00166.23]		sp|P26195|CH10_TATMI 10 kDa chaperonin; Xh	Xh	0	PMX.108_00153	K04078	groES, HSPE1; chaperonin GroES	53			PMX.108_00153_10_kDa_chaperonin	NO_SP	1.00003	0	0	0	0	0
PMX.108_00154	PMX.108	B	K04077	chaperonin GroEL	A0A1V5X4Y1_9BACT	UniRef90_A0A1V5X4Y1 60 kDa chaperonin n=1 Tax=Parcubacteria group bacterium ADurb.Bin216 TaxID=1852939 RepID=A0A1V5X4Y1_9BACT	Parcubacteria group bacterium ADurb.Bin216	TRUE	0.913	1039	0								TCP-1/cpn60 chaperonin family [PF00118.26]		sp|B2UKV8|CH60_AKKM8 60 kDa chaperonin; Xh	Xh	0	PMX.108_00154	K04077	groEL, HSPD1; chaperonin GroEL	398			PMX.108_00154_60_kDa_chaperonin	NO_SP	1	0	0	0	0	0
PMX.108_00155	PMX.108	E																					0	PMX.108_00155						PMX.108_00155_hypothetical_protein	NO_SP	1.00002	0	0	0	0	0
PMX.108_00156	PMX.108	C			A0A1V5WTM6_9BACT	UniRef90_A0A1V5WTM6 Uncharacterized protein n=1 Tax=Parcubacteria group bacterium ADurb.Bin216 TaxID=1852939 RepID=A0A1V5WTM6_9BACT	Parcubacteria group bacterium ADurb.Bin216	FALSE	0.522	113	5.184e-24												0	PMX.108_00156			5	K07506	1	PMX.108_00156_hypothetical_protein	NO_SP	0.833426	0.166402	5.2e-05	3.7e-05	3.7e-05	3.2e-05
PMX.108_00157	PMX.108	E																					0	PMX.108_00157						PMX.108_00157_hypothetical_protein	NO_SP	1.00003	0	0	0	0	0
PMX.108_00158	PMX.108	C			A0A3A4XEA9_9DELT	UniRef90_A0A3A4XEA9 Uncharacterized protein n=1 Tax=Desulfobacteraceae bacterium TaxID=2049433 RepID=A0A3A4XEA9_9DELT	Desulfobacteraceae bacterium	FALSE	0.448	140	2.049e-34												0	PMX.108_00158			3	K03470	2	PMX.108_00158_hypothetical_protein	NO_SP	1.00003	0	0	0	0	0
PMX.108_00159	PMX.108	B			A0A1V5WTW6_9BACT	UniRef90_A0A1V5WTW6 Uncharacterized protein n=1 Tax=Parcubacteria group bacterium ADurb.Bin216 TaxID=1852939 RepID=A0A1V5WTW6_9BACT	Parcubacteria group bacterium ADurb.Bin216	TRUE	0.547	500	1.639e-146								Concanavalin A-like lectin/glucanases superfamily [PF13385.8]				0	PMX.108_00159			3	K20276	1	PMX.108_00159_hypothetical_protein	NO_SP	1.00004	0	0	0	0	0
PMX.108_00160	PMX.108	C			A0A1X2FVM4_9FIRM	UniRef90_A0A1X2FVM4 Uncharacterized protein n=1 Tax=Thermoanaerobacterium sp. PSU-2 TaxID=1930849 RepID=A0A1X2FVM4_9FIRM	Thermoanaerobacterium sp. PSU-2	FALSE	0.286	250	2.251e-65								Tape measure protein [PF20155.1]				0	PMX.108_00160			19			PMX.108_00160_H____Cl_-__exchange_transporter_ClcA	NO_SP	0.99997	0	0	0	0	0
PMX.108_00161	PMX.108	E																					0	PMX.108_00161			4	K03646	1	PMX.108_00161_hypothetical_protein	NO_SP	0.99994	0	0	0	0	0
PMX.108_00162	PMX.108	C			A0A2N2E0T9_9BACT	UniRef90_A0A2N2E0T9 Uncharacterized protein n=1 Tax=Candidatus Falkowbacteria bacterium HGW-Falkowbacteria-2 TaxID=2013769 RepID=A0A2N2E0T9_9BACT	Candidatus Falkowbacteria bacterium HGW-Falkowbacteria-2	FALSE	0.49	102	1.055e-22												0	PMX.108_00162			3	K07665	1	PMX.108_00162_hypothetical_protein	NO_SP	1	0	0	0	0	0
PMX.108_00163	PMX.108	C			A0A2N2E0T6_9BACT	UniRef90_A0A2N2E0T6 Uncharacterized protein n=1 Tax=Candidatus Falkowbacteria bacterium HGW-Falkowbacteria-2 TaxID=2013769 RepID=A0A2N2E0T6_9BACT	Candidatus Falkowbacteria bacterium HGW-Falkowbacteria-2	FALSE	0.463	278	2.213e-79								Phage tail tube protein [PF18906.2]				0	PMX.108_00163			23	K00525	1	PMX.108_00163_hypothetical_protein	NO_SP	1.00001	0	0	0	0	0
PMX.108_00164	PMX.108	E																					0	PMX.108_00164			3	K04487	1	PMX.108_00164_hypothetical_protein	NO_SP	0.999986	0	0	0	0	0
PMX.108_00165	PMX.108	C			A0A6J5MZW9_9CAUD	UniRef90_A0A6J5MZW9 Uncharacterized protein n=1 Tax=uncultured Caudovirales phage TaxID=2100421 RepID=A0A6J5MZW9_9CAUD	uncultured Caudovirales phage	FALSE	0.419	104	1.954e-22												0	PMX.108_00165						PMX.108_00165_hypothetical_protein	NO_SP	1.00002	0	0	0	0	0
PMX.108_00166	PMX.108	C			UPI000D1B6D0D	UniRef90_UPI000D1B6D0D HK97 gp10 family phage protein n=1 Tax=Rhodopseudomonas palustris TaxID=1076 RepID=UPI000D1B6D0D	Rhodopseudomonas palustris	FALSE	0.385	100	1.629e-21												0	PMX.108_00166			6	K13288	1	PMX.108_00166_hypothetical_protein	NO_SP	1.00004	0	0	0	0	0
PMX.108_00167	PMX.108	C			A0A6J5N2T0_9CAUD	UniRef90_A0A6J5N2T0 Gp6 domain containing protein n=1 Tax=uncultured Caudovirales phage TaxID=2100421 RepID=A0A6J5N2T0_9CAUD	uncultured Caudovirales phage	FALSE	0.35	111	2.67e-24												0	PMX.108_00167			13	K07009	1	PMX.108_00167_hypothetical_protein	NO_SP	1.00001	0	0	0	0	0
PMX.108_00168	PMX.108	C			A0A101G700_9FIRM	UniRef90_A0A101G700 Uncharacterized protein n=1 Tax=Desulfotomaculum sp. 46_296 TaxID=1635262 RepID=A0A101G700_9FIRM	Desulfotomaculum sp. 46_296	FALSE	0.315	66	1.385e-09												0	PMX.108_00168			12	K10036/K10037	1	PMX.108_00168_hypothetical_protein	NO_SP	1.00002	0	0	0	0	0
PMX.108_00169	PMX.108	E																					0	PMX.108_00169			4	K02398	1	PMX.108_00169_hypothetical_protein	NO_SP	1.00002	0	0	0	0	0
PMX.108_00170	PMX.108	B			A0A2R4H0W0_RHOPL	UniRef90_A0A2R4H0W0 Uncharacterized protein n=1 Tax=Rhodopseudomonas palustris TaxID=1076 RepID=A0A2R4H0W0_RHOPL	Rhodopseudomonas palustris	TRUE	0.545	426	2.027e-129								Phage capsid family [PF05065.15]		sp|O64210|CAPSD_BPMD2 Probable major capsid protein gp17; Xs	Xs	0	PMX.108_00170			22			PMX.108_00170_hypothetical_protein	NO_SP	1.00003	0	0	0	0	0
PMX.108_00171	PMX.108	C			A0A6J5N2U9_9CAUD	UniRef90_A0A6J5N2U9 Uncharacterized protein n=1 Tax=uncultured Caudovirales phage TaxID=2100421 RepID=A0A6J5N2U9_9CAUD	uncultured Caudovirales phage	FALSE	0.373	162	8.027e-39	MER0221453	S78	MER0221453 - prohead peptidase (bacteriophage T5) (Desulfarculus baarsii) [S78.002]#S78#{peptidase unit: 28-153}~source YP_003809229~	FALSE	0.32	62	1.009e-08					0	PMX.108_00171			3	K06904	1	PMX.108_00171_hypothetical_protein	NO_SP	1.00004	0	0	0	0	0
PMX.108_00172	PMX.108	B			A0A2R4H154_RHOPL	UniRef90_A0A2R4H154 Phage_Mu_F domain-containing protein n=1 Tax=Rhodopseudomonas palustris TaxID=1076 RepID=A0A2R4H154_RHOPL	Rhodopseudomonas palustris	TRUE	0.388	445	4.971e-131								Phage portal protein [PF04860.14]; Phage Mu protein F like protein [PF04233.16]		sp|Q4Z9G3|PORTL_BPTWO Probable portal protein; XpXrXs	Xr;Xp;Xs	0	PMX.108_00172			27			PMX.108_00172_hypothetical_protein	NO_SP	0.999977	0	0	0	0	0
PMX.108_00173	PMX.108	E																					0	PMX.108_00173			3	K03455	1	PMX.108_00173_Photosystem_II_reaction_center_protein_I	NO_SP	1.00003	0	0	0	0	0
PMX.108_00174	PMX.108	E																					0	PMX.108_00174						PMX.108_00174_hypothetical_protein	NO_SP	1.00003	0	0	0	0	0
PMX.108_00175	PMX.108	C	K14623	DNA-damage-inducible protein D	UPI000C9CE72A	UniRef90_UPI000C9CE72A DNA damage-inducible protein D n=2 Tax=Akkermansia muciniphila TaxID=239935 RepID=UPI000C9CE72A	Akkermansia muciniphila	FALSE	0.493	258	3.401e-73												0	PMX.108_00175	K14623	dinD; DNA-damage-inducible protein D	113			PMX.108_00175_hypothetical_protein	NO_SP	1.00002	0	0	0	0	0
PMX.108_00176	PMX.108	E																					0	PMX.108_00176			3	K01079	1	PMX.108_00176_hypothetical_protein	NO_SP	1.00002	0	0	0	0	0
PMX.108_00177	PMX.108	B			A0A6M3M7P0_9ZZZZ	UniRef90_A0A6M3M7P0 Putative terminase n=1 Tax=viral metagenome TaxID=1070528 RepID=A0A6M3M7P0_9ZZZZ	viral metagenome	TRUE	0.547	441	2.362e-133								Terminase RNaseH-like domain [PF17289.4]		sp|P10310|TERL_BPT3 Terminase, large subunit; XhXr	Xr;Xh	0	PMX.108_00177			60			PMX.108_00177_hypothetical_protein	NO_SP	1.00001	0	0	0	0	0
PMX.108_00178	PMX.108	C			A0A2H0S0I2_9BACT	UniRef90_A0A2H0S0I2 HTH_Tnp_1_2 domain-containing protein n=1 Tax=Candidatus Peregrinibacteria bacterium CG10_big_fil_rev_8_21_14_0_10_49_16 TaxID=1974788 RepID=A0A2H0S0I2_9BACT	Candidatus Peregrinibacteria bacterium CG10_big_fil_rev_8_21_14_0_10_49_16	FALSE	0.39	87	6.478e-17												0	PMX.108_00178			5	K07497	1	PMX.108_00178_hypothetical_protein	NO_SP	1.00002	0	0	0	0	0
PMX.108_00179	PMX.108	B			A0A0G1A6A5_9BACT	UniRef90_A0A0G1A6A5 Methyltransferase n=2 Tax=Candidatus Magasanikbacteria TaxID=1752731 RepID=A0A0G1A6A5_9BACT	Candidatus Magasanikbacteria	TRUE	0.649	533	7.626e-166								DNA methylase [PF01555.20]; ParB-like nuclease domain [PF02195.20]		sp|P29538|MTH1_HAEPA Modification methylase HpaI; XhXp	Xp;Xh	0	PMX.108_00179			125			PMX.108_00179_Nucleoid_occlusion_protein	NO_SP	1.00002	0	0	0	0	0
PMX.108_00180	PMX.108	E																					0	PMX.108_00180			2			PMX.108_00180_hypothetical_protein	NO_SP	1.00001	0	0	0	0	0
PMX.108_00181	PMX.108	E																					0	PMX.108_00181						PMX.108_00181_hypothetical_protein	NO_SP	1.00002	0	0	0	0	0
PMX.108_00182	PMX.108	C			A0A1V6IKE3_9EURY	UniRef90_A0A1V6IKE3 Uncharacterized protein n=1 Tax=Euryarchaeota archaeon ADurb.Bin023 TaxID=1852875 RepID=A0A1V6IKE3_9EURY	Euryarchaeota archaeon ADurb.Bin023	FALSE	0.388	81	6.004e-15												0	PMX.108_00182			2	K02237	1	PMX.108_00182_hypothetical_protein	NO_SP	1.00002	0	0	0	0	0
PMX.108_00183	PMX.108	C	K03111	single-strand DNA-binding protein	A0A1G2DXP6_9BACT	UniRef90_A0A1G2DXP6 Single-stranded DNA-binding protein n=1 Tax=Candidatus Nealsonbacteria bacterium RBG_13_37_56 TaxID=1801661 RepID=A0A1G2DXP6_9BACT	Candidatus Nealsonbacteria bacterium RBG_13_37_56	FALSE	0.457	136	2.654e-33								Single-strand binding protein family [PF00436.27]		sp|O21902|SSB_BPLSK SSB protein; Xh	Xh	0	PMX.108_00183	K03111	ssb; single-strand DNA-binding protein	41			PMX.108_00183_Single-stranded_DNA-binding_protein	NO_SP	1.00001	0	0	0	0	0
PMX.108_00184	PMX.108	C			A0A2N2GKE9_9DELT	UniRef90_A0A2N2GKE9 Uncharacterized protein n=1 Tax=Deltaproteobacteria bacterium HGW-Deltaproteobacteria-6 TaxID=2013756 RepID=A0A2N2GKE9_9DELT	Deltaproteobacteria bacterium HGW-Deltaproteobacteria-6	FALSE	0.45	113	6.564e-26								NinB protein [PF05772.14]		sp|P03765|NINB_LAMBD Protein ninB; Xu	Xu	0	PMX.108_00184			18	K07588	1	PMX.108_00184_hypothetical_protein	NO_SP	1.00001	0	0	0	0	0
PMX.108_00185	PMX.108	C			A0A1S1V478_9FIRM	UniRef90_A0A1S1V478 Uncharacterized protein n=1 Tax=Andreesenia angusta TaxID=39480 RepID=A0A1S1V478_9FIRM	Andreesenia angusta	FALSE	0.357	106	3.207e-21												0	PMX.108_00185			7	K00566	1	PMX.108_00185_hypothetical_protein	NO_SP	1.00002	0	0	0	0	0
PMX.108_00186	PMX.108	C	K03111	single-strand DNA-binding protein															Single-strand binding protein family [PF00436.27]				0	PMX.108_00186	K03111	ssb; single-strand DNA-binding protein	16			PMX.108_00186_Single-stranded_DNA-binding_protein	NO_SP	1.00002	0	0	0	0	0
PMX.108_00187	PMX.108	C			UPI0019094D14	UniRef90_UPI0019094D14 hypothetical protein n=1 Tax=Bradyrhizobium diazoefficiens TaxID=1355477 RepID=UPI0019094D14	Bradyrhizobium diazoefficiens	FALSE	0.465	246	6.695e-69										REFSEQ hypothetical protein; Xu	Xu	0	PMX.108_00187			11	K01154	1	PMX.108_00187_hypothetical_protein	NO_SP	0.999998	0	0	0	0	0
PMX.108_00188	PMX.108	B			A0A6J5N212_9CAUD	UniRef90_A0A6J5N212 AAA domain containing protein n=1 Tax=uncultured Caudovirales phage TaxID=2100421 RepID=A0A6J5N212_9CAUD	uncultured Caudovirales phage	TRUE	0.65	349	9.729e-104								AAA domain [PF13479.8]		REFSEQ AAA ATPase; Xu	Xu	0	PMX.108_00188			69			PMX.108_00188_Urease_accessory_protein_UreG	NO_SP	1.00001	0	0	0	0	0
PMX.108_00189	PMX.108	E																					0	PMX.108_00189			3	K05837	1	PMX.108_00189_hypothetical_protein	NO_SP	0.999954	3.3e-05	0	0	0	0
PMX.108_00190	PMX.108	B	K02996	small subunit ribosomal protein S9	A0A1V5WZH1_9BACT	UniRef90_A0A1V5WZH1 30S ribosomal protein S9 n=1 Tax=Parcubacteria group bacterium ADurb.Bin216 TaxID=1852939 RepID=A0A1V5WZH1_9BACT	Parcubacteria group bacterium ADurb.Bin216	TRUE	0.877	426	9.587e-133								Ribosomal protein S9/S16 [PF00380.21]				0	PMX.108_00190	K02996	RP-S9, MRPS9, rpsI; small subunit ribosomal protein S9	26			PMX.108_00190_hypothetical_protein	NO_SP	1.00002	0	0	0	0	0
PMX.108_00191	PMX.108	C	K02871	large subunit ribosomal protein L13	A0A1V5WZK9_9BACT	UniRef90_A0A1V5WZK9 50S ribosomal protein L13 n=1 Tax=Parcubacteria group bacterium ADurb.Bin216 TaxID=1852939 RepID=A0A1V5WZK9_9BACT	Parcubacteria group bacterium ADurb.Bin216	FALSE	0.962	245	3.572e-72								Ribosomal protein L13 [PF00572.20]				0	PMX.108_00191	K02871	RP-L13, MRPL13, rplM; large subunit ribosomal protein L13	63			PMX.108_00191_50S_ribosomal_protein_L13	NO_SP	1.00002	0	0	0	0	0
PMX.108_00192	PMX.108	C	K02879	large subunit ribosomal protein L17	A0A1V5WZG9_9BACT	UniRef90_A0A1V5WZG9 50S ribosomal protein L17 n=1 Tax=Parcubacteria group bacterium ADurb.Bin216 TaxID=1852939 RepID=A0A1V5WZG9_9BACT	Parcubacteria group bacterium ADurb.Bin216	FALSE	0.905	220	2.324e-63								Ribosomal protein L17 [PF01196.21]				0	PMX.108_00192	K02879	RP-L17, MRPL17, rplQ; large subunit ribosomal protein L17	65			PMX.108_00192_50S_ribosomal_protein_L17	NO_SP	1.00001	0	0	0	0	0
PMX.108_00193	PMX.108	B	K03040	DNA-directed RNA polymerase subunit alpha [EC:2.7.7.6]	A0A1V5WZI0_9BACT	UniRef90_A0A1V5WZI0 DNA-directed RNA polymerase subunit alpha n=1 Tax=Parcubacteria group bacterium ADurb.Bin216 TaxID=1852939 RepID=A0A1V5WZI0_9BACT	Parcubacteria group bacterium ADurb.Bin216	TRUE	0.907	507	4.024e-160								RNA polymerase Rpb3/RpoA insert domain [PF01000.28]; RNA polymerase Rpb3/Rpb11 dimerisation domain [PF01193.26]				0	PMX.108_00193	K03040	rpoA; DNA-directed RNA polymerase subunit alpha [EC:2.7.7.6]	70			PMX.108_00193_DNA-directed_RNA_polymerase_subunit_alpha	NO_SP	1.00002	0	0	0	0	0
PMX.108_00194	PMX.108	B	K02986	small subunit ribosomal protein S4	A0A1V5WZN4_9BACT	UniRef90_A0A1V5WZN4 30S ribosomal protein S4 n=1 Tax=Parcubacteria group bacterium ADurb.Bin216 TaxID=1852939 RepID=A0A1V5WZN4_9BACT	Parcubacteria group bacterium ADurb.Bin216	TRUE	0.949	421	3.68e-131								S4 domain [PF01479.27]				0	PMX.108_00194	K02986	RP-S4, rpsD; small subunit ribosomal protein S4	86			PMX.108_00194_30S_ribosomal_protein_S4	NO_SP	1.00002	0	0	0	0	0
PMX.108_00195	PMX.108	C	K02948	small subunit ribosomal protein S11	A0A1V5WZV2_9BACT	UniRef90_A0A1V5WZV2 30S ribosomal protein S11 n=1 Tax=Parcubacteria group bacterium ADurb.Bin216 TaxID=1852939 RepID=A0A1V5WZV2_9BACT	Parcubacteria group bacterium ADurb.Bin216	FALSE	0.908	287	6.027e-86								Ribosomal protein S11 [PF00411.21]				0	PMX.108_00195	K02948	RP-S11, MRPS11, rpsK; small subunit ribosomal protein S11	54			PMX.108_00195_30S_ribosomal_protein_S11	NO_SP	1.00001	0	0	0	0	0
PMX.108_00196	PMX.108	C	K02952	small subunit ribosomal protein S13	A0A1V5WZL1_9BACT	UniRef90_A0A1V5WZL1 30S ribosomal protein S13 n=1 Tax=Parcubacteria group bacterium ADurb.Bin216 TaxID=1852939 RepID=A0A1V5WZL1_9BACT	Parcubacteria group bacterium ADurb.Bin216	FALSE	0.921	251	6.63e-74								Ribosomal protein S13/S18 [PF00416.24]				0	PMX.108_00196	K02952	RP-S13, rpsM; small subunit ribosomal protein S13	61			PMX.108_00196_30S_ribosomal_protein_S13	NO_SP	1.00001	0	0	0	0	0
PMX.108_00197	PMX.108	C	K02919	large subunit ribosomal protein L36	A0A1V5WZL3_9BACT	UniRef90_A0A1V5WZL3 50S ribosomal protein L36 n=1 Tax=Parcubacteria group bacterium ADurb.Bin216 TaxID=1852939 RepID=A0A1V5WZL3_9BACT	Parcubacteria group bacterium ADurb.Bin216	FALSE	0.976	83	2.667e-17								Ribosomal protein L36 [PF00444.20]				0	PMX.108_00197	K02919	RP-L36, MRPL36, rpmJ; large subunit ribosomal protein L36	36			PMX.108_00197_50S_ribosomal_protein_L36	NO_SP	0.999995	0	0	0	0	0
PMX.108_00198	PMX.108	C	K02518	translation initiation factor IF-1	A0A1V5WZI1_9BACT	UniRef90_A0A1V5WZI1 Translation initiation factor IF-1 n=1 Tax=Parcubacteria group bacterium ADurb.Bin216 TaxID=1852939 RepID=A0A1V5WZI1_9BACT	Parcubacteria group bacterium ADurb.Bin216	FALSE	0.953	153	7.242e-41								Translation initiation factor 1A / IF-1 [PF01176.21]; RsgA N-terminal domain [PF16745.7]				0	PMX.108_00198	K02518	infA; translation initiation factor IF-1	41			PMX.108_00198_Translation_initiation_factor_IF-1	NO_SP	1.00004	0	0	0	0	0
PMX.108_00199	PMX.108	B			A0A1V5WZQ2_9BACT	UniRef90_A0A1V5WZQ2 Uncharacterized protein n=1 Tax=Parcubacteria group bacterium ADurb.Bin216 TaxID=1852939 RepID=A0A1V5WZQ2_9BACT	Parcubacteria group bacterium ADurb.Bin216	TRUE	0.855	759	3.49e-244												0	PMX.108_00199			7	K01866	1	PMX.108_00199_hypothetical_protein	NO_SP	0.999981	0	0	0	0	0
PMX.108_00200	PMX.108	B	K01872,K01872	alanyl-tRNA synthetase [EC:6.1.1.7]; alanyl-tRNA synthetase [EC:6.1.1.7]	A0A1V5WZF9_9BACT	UniRef90_A0A1V5WZF9 Alanine--tRNA ligase n=1 Tax=Parcubacteria group bacterium ADurb.Bin216 TaxID=1852939 RepID=A0A1V5WZF9_9BACT	Parcubacteria group bacterium ADurb.Bin216	TRUE	0.969	1226	0								tRNA synthetases class II (A) [PF01411.21]; Threonyl and Alanyl tRNA synthetase second additional domain [PF07973.16]				0	PMX.108_00200	K01872	AARS, alaS; alanyl-tRNA synthetase [EC:6.1.1.7]	353			PMX.108_00200_hypothetical_protein	NO_SP	1.00002	0	0	0	0	0
[truncated: 967 more rows]

## Sheet: Table S6
Table S6. Amino acid identities between metagenomic bins PMX.50 and PMX.108.
Locus tags of PMX.50	Locus tags of PMX.108	pident	qlen	length	mismatch	gapopen	evalue	bitscore	qcovs
[truncated: 693 more rows]

## Sheet: Table S7
Table S7. Amino acid identity of the conserved gene cluster in family UBA5633 of order Candidatus Paceibacterales.
[truncated: 24 more rows]
